# Supplementary material for: Comprehensive analysis of immune cell enrichment in the tumor microenvironment of head and neck squamous cell carcinoma
Source: Sci Rep. 2021 Aug 9;11:16134. doi: 10.1038/s41598-021-95718-9 (PMC8352955; doi:10.1038/s41598-021-95718-9)
Supplement: Supplementary file 2 — Supplementary Tables. [file 41598_2021_95718_MOESM2_ESM.xlsx]

## Sheet: Suppl.Table 1
Suppl. Table 1. Relationship between immune cell signatures and clinical parameters in 270 patients with HNSCC
Variables			Immune cell signature
			Cold (n = 180)	Myeloid/DC (n = 29)	Lymphocyte (n = 61)	p-value
HPV status
	Negative		142	20	34	0.002
	Positive		37	9	27
	Unknown		1	0	0
Primary lesion
	Hypopharynx		24	5	4	0.006
	Larynx		42	1	5
	Oral cavity		54	11	18
	Oropharynx		59	10	33
	Unknown		1	2	1
T factor
	T1-2		76	15	24	0.53
	T3-4		104	14	37
N factor
	Negative		68	11	15	0.16
	Positive		112	18	46
M factor
	Negative		174	29	60	0.50
	Positive		6	0	1
TNM stage
	I-II		43	6	6	0.06
	III-IV		137	23	55
Abbreviations: HNSCC, head and neck squamous cell carcinoma; HPV, human papillomavirus; TNM, tumor-node-metastasis; DC, dendritic cell.

## Sheet: Suppl. Table 2
Suppl. Table 2. The list of 3330 differentially expressed genes including 1831 upregulated and 1499 downregulated genes in the lymphocyte signature of TCGA database
	log2FC	P-value	Padj
FCER2	4.67273	1.20761e-56	1.37522e-52
FCAMR	4.3171	4.45947e-41	8.46408e-38
CDH7	4.20788	1.71453e-23	2.82972e-21
SOX14	4.12228	9.58663e-10	9.95904e-09
C8G	4.05869	3.89865e-57	8.87957e-53
MS4A1	3.94994	1.10963e-35	1.14877e-32
CR2	3.76475	6.42662e-25	1.42887e-22
ASCL4	3.65115	1.57706e-17	8.95736e-16
AICDA	3.64929	7.86356e-46	2.98501e-42
NPHS2	3.64499	1.41871e-19	1.16232e-17
FCRL4	3.61928	1.29478e-35	1.28217e-32
CD19	3.60931	3.60251e-44	1.02564e-40
SPIC	3.60746	3.30097e-22	4.47517e-20
TCL1A	3.5045	3.98534e-27	1.33485e-24
FCRL1	3.49442	1.28607e-30	6.65717e-28
KRTAP10-12	3.4696	2.081e-09	2.00071e-08
IL17REL	3.42776	5.74518e-17	2.95377e-15
NPHS1	3.37203	6.40676e-45	2.08458e-41
CD22	3.36843	3.97303e-55	3.01632e-51
LYPD4	3.33338	2.67942e-13	6.35032e-12
INSM1	3.32484	5.2756e-25	1.23873e-22
DNMT3L	3.28548	1.293e-23	2.19772e-21
OR7G3	3.23711	2.84018e-05	0.000106377
LINC00028	3.20394	6.27684e-23	9.52257e-21
PLA2G2D	3.19935	1.19713e-22	1.69352e-20
TNFRSF13B	3.19195	7.04104e-30	3.34097e-27
CXCR5	3.18117	1.12818e-36	1.25619e-33
FAM129C	3.16346	1.33643e-42	3.04386e-39
CRB2	3.15851	1.13079e-20	1.11978e-18
SPIB	3.122	2.53804e-17	1.38624e-15
CCL25	3.09322	5.39328e-23	8.24411e-21
FAM163A	3.04744	1.67163e-25	4.23034e-23
HS3ST4	3.0229	8.71445e-15	2.78765e-13
NOL4	3.01097	1.48666e-15	5.55994e-14
CCL19	3.00362	7.43233e-26	1.96836e-23
TAAR3	3.00003	3.7813e-08	2.71939e-07
AIRE	2.99057	2.3566e-24	4.62706e-22
ENPP6	2.96325	1.36452e-18	9.44628e-17
CD79B	2.95333	8.68053e-52	4.9427e-48
ZPBP2	2.94477	4.74295e-06	2.10371e-05
C7	2.94447	4.49375e-15	1.52306e-13
VPREB3	2.92633	1.68581e-32	1.27987e-29
TDRD10	2.91034	6.72042e-24	1.20523e-21
SUN5	2.90922	6.33562e-13	1.36389e-11
FCRL2	2.89964	3.29993e-23	5.21939e-21
SYT10	2.88638	3.75436e-10	4.27333e-09
DEFB124	2.88612	3.56226e-10	4.08118e-09
PAX1	2.87633	1.55994e-10	1.9543e-09
C11orf92	2.86476	1.65908e-14	4.97199e-13
CNR2	2.85269	1.43567e-27	5.0306e-25
KRT38	2.83941	4.76231e-26	1.34486e-23
NPPC	2.83714	1.48253e-11	2.35797e-10
GRIN2A	2.83499	2.06624e-15	7.49373e-14
LOC645591	2.82859	2.54234e-10	3.00178e-09
CTSE	2.82562	1.05836e-14	3.31408e-13
RHOXF1	2.82547	2.72047e-16	1.19386e-14
SULT1C2P1	2.81363	1.0924e-08	8.85426e-08
ADAM5P	2.8124	3.2838e-07	1.90698e-06
COL19A1	2.80902	6.31472e-13	1.36068e-11
TDRG1	2.79331	5.26049e-13	1.15197e-11
C7orf72	2.78352	1.37348e-06	6.90558e-06
TIMD4	2.78127	5.49237e-24	1.00075e-21
PRSS55	2.7764	9.62614e-12	1.6015e-10
C7orf34	2.75929	3.36844e-10	3.87864e-09
DRGX	2.75533	2.42679e-06	1.15079e-05
CLGN	2.74693	1.01682e-14	3.19876e-13
KEL	2.74378	6.77757e-12	1.17121e-10
CLPSL1	2.72736	4.17698e-06	1.87862e-05
KCNA2	2.71773	3.08322e-13	7.16565e-12
ABCA17P	2.70931	9.74927e-14	2.49774e-12
MIR142	2.69806	1.02256e-20	1.02598e-18
PPEF2	2.68671	8.47173e-22	1.06018e-19
RORB	2.68011	6.0087e-15	1.98052e-13
BTNL9	2.67257	2.07432e-17	1.15231e-15
KRTAP26-1	2.65509	0.000103924	0.000343488
XKR4	2.64747	7.63959e-09	6.42301e-08
CECR3	2.64357	4.44844e-11	6.3284e-10
NKX2-3	2.64298	9.39956e-11	1.23463e-09
CD79A	2.64167	3.63222e-20	3.26986e-18
BLK	2.63948	4.10719e-20	3.64593e-18
GZMH	2.63647	5.01387e-27	1.63137e-24
UPB1	2.63619	2.46431e-13	5.88953e-12
FOLR4	2.61521	2.14169e-09	2.05299e-08
ZBTB8B	2.61508	2.35257e-11	3.57452e-10
LOC284215	2.61335	3.68584e-08	2.65661e-07
FCRLA	2.60344	3.43439e-29	1.50426e-26
SIM2	2.59201	6.99697e-25	1.51774e-22
DMRTC2	2.57512	2.62597e-09	2.4735e-08
PRODH2	2.56741	1.13405e-10	1.45598e-09
ZFR2	2.55288	2.07092e-09	1.9927e-08
NANOS2	2.54888	2.3276e-07	1.39877e-06
C2orf53	2.54492	5.98215e-10	6.55361e-09
VCAM1	2.54314	1.72993e-21	2.02056e-19
FDCSP	2.52608	1.63374e-06	8.05938e-06
PATE1	2.51898	2.34736e-09	2.23323e-08
OSTN	2.5164	2.34674e-11	3.56805e-10
CST9L	2.51242	7.05593e-08	4.7532e-07
DRD3	2.50838	2.48498e-10	2.94473e-09
FRMD1	2.49545	1.55519e-08	1.21763e-07
RGS13	2.49385	8.32344e-32	5.41642e-29
MEF2B	2.47745	2.98699e-19	2.3219e-17
LGI2	2.47645	9.01085e-21	9.12138e-19
PTPRCAP	2.47629	1.03125e-38	1.46799e-35
PNLIP	2.46922	2.17153e-14	6.39001e-13
LOC283663	2.46376	8.14171e-41	1.42643e-37
SIM1	2.4634	1.23543e-08	9.89734e-08
TCP10L2	2.45009	2.17893e-09	2.08693e-08
NKG7	2.44663	3.62391e-29	1.52849e-26
CHRNA6	2.44181	1.82295e-20	1.72998e-18
C11orf85	2.43709	1.8398e-07	1.13682e-06
ART4	2.43619	4.5781e-16	1.93452e-14
HES3	2.4322	3.83161e-09	3.45345e-08
LINC00029	2.43064	5.00303e-09	4.37256e-08
LOC100128946	2.42687	1.52669e-14	4.61165e-13
SLC22A8	2.42424	5.799e-10	6.35602e-09
SLC10A2	2.42098	2.22421e-08	1.67966e-07
KIAA0125	2.4203	2.47067e-18	1.62167e-16
OR5C1	2.42023	1.04011e-06	5.37789e-06
FAM99B	2.41946	3.51913e-05	0.00012911
WNT8A	2.41111	1.51919e-05	6.02911e-05
TNFRSF17	2.40783	9.90915e-17	4.77596e-15
FAM187B	2.40608	1.81437e-16	8.46805e-15
FEZF2	2.39882	2.98716e-09	2.77356e-08
KRTAP10-6	2.39692	1.00152e-06	5.1996e-06
GPR18	2.39558	5.55741e-34	4.52056e-31
PARM1	2.39438	1.49242e-21	1.77966e-19
PROP1	2.39213	1.11047e-11	1.81436e-10
FLJ41649	2.38272	1.5333e-08	1.20257e-07
STAP1	2.37775	1.49093e-27	5.14507e-25
GSX2	2.37721	7.78686e-12	1.32255e-10
CBLN2	2.37146	1.15834e-08	9.32242e-08
TLR10	2.37057	1.321e-24	2.63923e-22
CXXC11	2.36872	1.45904e-21	1.76306e-19
SHISA8	2.36204	3.75792e-14	1.05407e-12
SLC22A6	2.35942	8.89507e-08	5.86719e-07
TCF23	2.35782	2.30929e-06	1.10176e-05
CXorf65	2.35516	1.96377e-28	7.84682e-26
DRD1	2.35269	1.77584e-10	2.19341e-09
CCDC155	2.35078	6.64381e-07	3.6123e-06
IRX6	2.34221	2.20506e-10	2.65307e-09
SHCBP1L	2.34042	6.16223e-05	0.000214669
NCR3	2.33854	8.75983e-31	4.86619e-28
REM1	2.33813	4.38535e-34	3.69929e-31
SOX8	2.33694	1.64807e-16	7.74671e-15
MOGAT3	2.33049	4.82991e-09	4.24569e-08
ZNF541	2.32451	2.057e-10	2.49868e-09
BFSP2	2.32336	5.5437e-25	1.2884e-22
PVRL3-AS1	2.32289	2.98798e-10	3.48103e-09
ABCA3	2.32206	8.34475e-16	3.30539e-14
TAF7L	2.31796	1.3525e-09	1.35883e-08
KCNJ10	2.31532	8.34081e-18	4.99922e-16
KRTAP12-2	2.30682	0.000593423	0.00164546
PP12613	2.30493	7.67267e-10	8.16638e-09
C3P1	2.29226	1.16409e-09	1.18734e-08
KIR3DL2	2.28979	5.20072e-17	2.69208e-15
LOC283116	2.28912	2.22751e-06	1.06606e-05
LOC150185	2.28819	0.000387852	0.00112157
MGAT3	2.28579	3.74388e-15	1.28419e-13
MIR101-2	2.2849	0.00177881	0.00439035
UBD	2.27594	8.07535e-16	3.21546e-14
OR52N4	2.27505	1.20795e-19	1.0041e-17
NLRP13	2.27341	4.62384e-08	3.26349e-07
PRSS57	2.26792	1.89637e-12	3.72663e-11
MZB1	2.25991	3.03361e-15	1.06298e-13
PRSS38	2.25932	1.2279e-09	1.24573e-08
LYZL4	2.25918	0.000104463	0.00034507
FCRL3	2.25761	7.92762e-20	6.81356e-18
TBC1D10C	2.254	2.35028e-37	2.97389e-34
LOC647589	2.25106	1.78016e-09	1.74312e-08
KIR2DL3	2.25083	2.42759e-15	8.66627e-14
LOC400654	2.24639	0.00122382	0.00315598
GZMM	2.24289	5.52428e-26	1.51591e-23
LOC642366	2.24199	6.57272e-09	5.59418e-08
PRR23C	2.24187	2.37465e-08	1.78499e-07
UGT2B28	2.24177	4.97285e-05	0.000176475
LOC606724	2.23445	4.44972e-44	1.12608e-40
PNOC	2.23211	1.38694e-17	7.93695e-16
GPR25	2.22685	8.01345e-19	5.75755e-17
SCML4	2.22637	3.8059e-22	5.0692e-20
GBX1	2.22396	4.59025e-06	2.04434e-05
DEFB118	2.22252	1.18156e-05	4.80215e-05
KIR2DS4	2.22033	1.79741e-10	2.21525e-09
ADARB2	2.21588	1.37104e-11	2.19907e-10
LOC100130231	2.21556	7.96609e-21	8.09981e-19
KIR3DL3	2.2131	1.91054e-11	2.97028e-10
KIF25	2.21078	3.38865e-11	4.97293e-10
MEI1	2.2051	1.88296e-15	6.85084e-14
SMC1B	2.20344	8.19051e-09	6.82822e-08
GPR32	2.1997	1.41809e-06	7.09543e-06
ADAM30	2.1964	4.33202e-06	1.93805e-05
LOC100505746	2.19432	1.69682e-35	1.61028e-32
GP1BA	2.19083	3.66034e-35	3.33471e-32
CHIA	2.18917	1.3065e-08	1.04081e-07
TCP10	2.18764	4.52701e-13	1.00888e-11
TRIM42	2.17782	3.35131e-07	1.94173e-06
SSTR2	2.17774	2.17994e-20	2.03485e-18
GZMK	2.17731	3.9322e-18	2.4947e-16
LINC00277	2.17229	5.57684e-08	3.85118e-07
GOT1L1	2.17223	3.12765e-07	1.82701e-06
KRT36	2.1722	3.25086e-14	9.31342e-13
PTGDS	2.16704	1.69886e-20	1.63263e-18
CABP5	2.15818	1.8698e-07	1.1538e-06
CELA3A	2.15501	3.06767e-06	1.41895e-05
CCDC105	2.15248	1.59505e-06	7.88043e-06
FCRL5	2.14686	9.84519e-13	2.02743e-11
LOC100128420	2.14542	6.1707e-24	1.11543e-21
CD72	2.14029	3.02103e-31	1.76428e-28
LOC440131	2.13754	1.18688e-12	2.40074e-11
LTB	2.13647	2.44768e-32	1.79833e-29
RBP3	2.13361	4.36567e-18	2.74675e-16
LCN9	2.13162	0.000742716	0.00201239
LCN10	2.13074	1.67519e-24	3.31775e-22
TRPV5	2.13037	1.06275e-14	3.32031e-13
LINC00158	2.129	2.46358e-16	1.10937e-14
FLJ40194	2.12606	4.50936e-07	2.53468e-06
ZNRF4	2.12233	5.75077e-06	2.50009e-05
TBC1D3P5	2.12196	1.12395e-10	1.44464e-09
TPRX1	2.12024	2.57599e-05	9.72497e-05
DUSP21	2.11728	0.0039021	0.00882213
SEPT1	2.11658	6.07385e-46	2.76676e-42
RXFP2	2.1142	2.63877e-05	9.93892e-05
NLRP8	2.11301	5.1157e-06	2.25281e-05
OR4D9	2.11242	0.000411806	0.00118202
CD8B	2.11021	2.42545e-17	1.34083e-15
FAM217A	2.1099	2.19337e-05	8.43854e-05
TCAM1P	2.10951	1.32044e-07	8.41946e-07
C3orf15	2.10888	1.36762e-10	1.72953e-09
SLC17A3	2.10478	1.57883e-05	6.2462e-05
KCNB2	2.09829	2.25267e-07	1.36056e-06
C14orf39	2.0974	9.56456e-10	9.9426e-09
PAX5	2.09728	6.73021e-18	4.05522e-16
YBX2	2.09488	4.43318e-10	4.97505e-09
IGLL5	2.09307	4.40839e-11	6.28714e-10
TARM1	2.09213	1.82047e-06	8.87099e-06
CD5L	2.09168	3.59543e-14	1.016e-12
STAG3	2.08835	1.57702e-10	1.97461e-09
IGLL1	2.08534	6.58295e-11	8.97267e-10
IL2	2.08346	2.80139e-13	6.5863e-12
MIR155HG	2.08043	8.69386e-35	7.61582e-32
C16orf78	2.07666	3.11508e-06	1.43971e-05
KLRC2	2.07403	3.7659e-17	1.98088e-15
KRTAP12-3	2.07296	0.0130883	0.0260622
NXF4	2.07287	2.11968e-08	1.61087e-07
LOC100287814	2.06951	1.26975e-12	2.55702e-11
LTA	2.06656	1.52221e-30	7.70439e-28
C9orf172	2.06648	9.12396e-22	1.13556e-19
CD27	2.06629	1.0573e-24	2.16946e-22
GPR148	2.06538	5.17797e-05	0.000182956
NOS2	2.06387	1.69516e-08	1.31861e-07
TPD52L3	2.06369	2.28955e-07	1.38027e-06
CCNI2	2.06349	9.06951e-15	2.8931e-13
SPATA3	2.06004	8.66217e-06	3.62066e-05
CD3D	2.05824	9.32799e-27	2.95075e-24
VPREB1	2.05801	2.13265e-07	1.2946e-06
BANK1	2.05765	4.28034e-23	6.5871e-21
LINC00494	2.05496	3.5069e-13	8.01939e-12
DSCAML1	2.05093	5.47498e-17	2.82123e-15
C11orf40	2.05069	6.71035e-05	0.000231274
SYCP2	2.05032	5.09436e-10	5.64894e-09
CD40LG	2.04357	3.17561e-18	2.04315e-16
CNTN2	2.04131	1.01266e-12	2.08162e-11
IFNG	2.04003	4.65655e-14	1.27015e-12
AKAP4	2.03695	9.59192e-07	5.00264e-06
PRAMEF12	2.03688	8.47136e-05	0.000285546
GRIK1-AS1	2.03676	1.08579e-11	1.78041e-10
SLC18A1	2.0324	1.94335e-16	9.01463e-15
LOC100507421	2.03093	1.11092e-09	1.13718e-08
GUSBP10	2.02694	1.06001e-05	4.34736e-05
LCN8	2.02646	1.56857e-06	7.76696e-06
JAKMIP1	2.02601	1.9155e-25	4.79422e-23
KLRB1	2.02538	7.90883e-25	1.68347e-22
KIR2DL1	2.02533	2.09232e-10	2.53482e-09
NEFH	2.02366	1.87921e-07	1.15866e-06
PRSS41	2.02223	8.41667e-08	5.5724e-07
C1orf200	2.02102	1.15323e-23	1.98984e-21
SLC17A1	2.02074	0.000563297	0.00156919
SYNGR3	2.0205	4.35237e-16	1.84943e-14
MYO3A	2.01968	5.73833e-07	3.15997e-06
IGLL3P	2.01463	8.48869e-12	1.42896e-10
C7orf66	2.01306	0.00665014	0.0142033
KLRC3	2.0114	1.33874e-17	7.69977e-16
RASGRP2	2.01119	2.71735e-42	5.6264e-39
LOC100505474	2.01037	1.86685e-09	1.81397e-08
SIT1	2.01013	1.2832e-26	3.89683e-24
CATSPER4	2.00889	5.20717e-10	5.76e-09
MIR4750	2.00668	3.49406e-14	9.89809e-13
SLFN14	2.00354	7.91504e-23	1.1556e-20
TLX3	2.00176	2.58665e-05	9.76036e-05
C8orf80	2.00077	3.11463e-17	1.67308e-15
LOC283710	1.99792	1.9499e-16	9.02661e-15
OTOR	1.99773	0.000712184	0.00193611
OR10G3	1.99572	0.000713321	0.00193897
LAG3	1.99528	1.88992e-20	1.77871e-18
SCN11A	1.99265	6.33948e-20	5.53211e-18
LOC100132146	1.99201	0.000135006	0.000434183
HCRT	1.99158	1.0136e-06	5.25513e-06
LINC00466	1.98857	1.9913e-10	2.42793e-09
POU2AF1	1.98646	7.18631e-15	2.33156e-13
HEATR7B2	1.98457	2.68118e-11	4.01225e-10
GIF	1.98368	2.58903e-06	1.22061e-05
DBX2	1.98151	6.09809e-05	0.000212602
SH2D1A	1.98142	9.2773e-22	1.14837e-19
MIR615	1.97952	2.31614e-07	1.39225e-06
KRTAP5-3	1.97949	3.4108e-07	1.97269e-06
ISL1	1.97881	1.47567e-07	9.29478e-07
KIR3DL1	1.97491	9.92865e-11	1.29442e-09
CELA3B	1.97469	1.89699e-05	7.39826e-05
FAM194B	1.97452	2.50268e-06	1.18308e-05
LINC00426	1.97046	1.51277e-26	4.47466e-24
PDCD1	1.96957	6.35507e-23	9.52257e-21
GZMB	1.96781	1.30821e-20	1.2843e-18
CRTAM	1.96752	5.41379e-21	5.84382e-19
TMIGD2	1.96652	1.08622e-22	1.54624e-20
COL4A4	1.96486	6.93261e-13	1.47568e-11
LOC150622	1.96418	1.37069e-12	2.75298e-11
LOC388942	1.96363	2.09369e-06	1.00837e-05
SIRPG	1.96328	1.8515e-22	2.55575e-20
LOC100233209	1.95901	1.75491e-33	1.37827e-30
ZNF683	1.95789	1.03459e-13	2.63578e-12
FASLG	1.95757	4.3724e-16	1.85448e-14
SERPINA7	1.95626	1.37944e-05	5.53722e-05
BTLA	1.95521	1.29184e-21	1.57342e-19
C2orf57	1.95501	1.12124e-06	5.75425e-06
ITGAD	1.95415	1.05222e-20	1.05111e-18
WSCD1	1.95358	2.66705e-16	1.17494e-14
FLJ35424	1.95231	2.84291e-06	1.32495e-05
CD48	1.95136	1.00328e-25	2.59666e-23
MAP4K1	1.94954	4.09968e-31	2.33436e-28
FAM99A	1.9492	3.73164e-05	0.000136292
OR6S1	1.94892	2.06965e-05	8.00582e-05
LOC646508	1.94834	2.51827e-05	9.53711e-05
VENTXP7	1.94586	4.59512e-05	0.000164119
FLJ16171	1.9443	0.000663013	0.00181391
PVRIG	1.94221	1.23038e-30	6.51699e-28
CACNG3	1.94184	1.85133e-09	1.80119e-08
ZAP70	1.94033	5.70293e-25	1.2989e-22
LY9	1.93844	1.85079e-20	1.74912e-18
FLJ45079	1.93388	3.19398e-13	7.3854e-12
LEUTX	1.93356	0.0015675	0.00393014
PAX4	1.93296	3.97079e-05	0.000144194
PPBPL2	1.93142	0.000113742	0.000372371
IL1R2	1.9296	2.91651e-12	5.46887e-11
TEX13A	1.92619	1.43962e-07	9.09287e-07
CLECL1	1.9245	5.61338e-25	1.29142e-22
TRAT1	1.92436	4.91809e-13	1.08541e-11
ARRDC5	1.92239	2.21077e-21	2.54306e-19
CD37	1.9223	2.28368e-28	8.96776e-26
ANKRD36BP2	1.92227	1.05207e-13	2.67731e-12
FAM177B	1.92068	1.72223e-08	1.33557e-07
BCORP1	1.92024	6.81812e-08	4.60663e-07
CRX	1.91874	8.04191e-11	1.07301e-09
LOC339529	1.91815	1.77135e-08	1.36993e-07
LOC100144597	1.918	0.000156461	0.000495559
CXCR3	1.91625	4.9822e-18	3.09195e-16
PKDCC	1.91599	4.56741e-10	5.11687e-09
RTP3	1.91553	8.41662e-06	3.53163e-05
NAT2	1.91268	8.21093e-08	5.45861e-07
CD8A	1.9111	9.90603e-17	4.77596e-15
SNX22	1.91047	1.49214e-31	8.94342e-29
C8orf71	1.91012	5.68853e-08	3.92137e-07
C1orf168	1.90918	1.11804e-08	9.03319e-08
DEFB123	1.90916	0.0172243	0.0333503
SAMD7	1.90755	3.7435e-07	2.14765e-06
POU5F2	1.90477	1.47985e-11	2.35535e-10
CD52	1.90072	3.74511e-25	9.07432e-23
SCGB2A2	1.8981	0.00992202	0.0203798
OCM	1.89805	2.6363e-15	9.36731e-14
OTOL1	1.89718	4.44192e-05	0.000159257
SCN10A	1.89635	8.32358e-11	1.10799e-09
LOC283688	1.89351	2.96891e-06	1.37579e-05
FAM216B	1.89322	2.98099e-05	0.000111248
LSAMP	1.88939	6.07862e-15	2.00067e-13
TBX21	1.88828	1.70365e-21	2.00013e-19
LINC00159	1.88744	0.00116547	0.00302126
LOC100505540	1.88713	0.00104682	0.00274208
C1orf228	1.8859	9.7823e-24	1.70078e-21
NAPSB	1.88508	3.97426e-22	5.26266e-20
FAM71C	1.88485	0.000125487	0.000406737
MIR663B	1.88328	4.33038e-06	1.9377e-05
FAM186A	1.88047	3.23006e-15	1.12661e-13
LINC00550	1.87841	0.000821825	0.00220496
LOC375196	1.87479	1.9049e-07	1.17196e-06
CYP4Z1	1.87289	1.02497e-07	6.69481e-07
SYCE2	1.86857	1.74091e-16	8.14188e-15
GPAT2	1.8683	7.53114e-13	1.58872e-11
CORO1A	1.86534	1.8141e-38	2.43047e-35
KRTAP12-4	1.86461	0.00309438	0.00717988
UBASH3A	1.86129	3.49193e-21	3.84214e-19
UNQ6494	1.86101	1.93654e-12	3.79901e-11
GHRL	1.85931	1.56692e-27	5.32661e-25
TTC16	1.857	2.62994e-19	2.0655e-17
SLAMF6	1.85689	5.05017e-18	3.12561e-16
TTC24	1.85542	6.66135e-17	3.3492e-15
C22orf45	1.8524	6.09504e-10	6.66446e-09
RBPJL	1.85137	2.85057e-12	5.36123e-11
ZNF804B	1.85011	2.7008e-06	1.26649e-05
LOC253573	1.8486	6.7083e-06	2.87088e-05
LOC255411	1.84552	7.89106e-05	0.000267491
GZMA	1.84538	1.09259e-15	4.19641e-14
MYADML	1.84001	1.31707e-10	1.67024e-09
SAG	1.83602	2.00299e-07	1.22503e-06
LINC00488	1.8346	8.9552e-05	0.000300211
SOX30	1.83354	4.98397e-09	4.36092e-08
RANBP17	1.832	5.26782e-10	5.81579e-09
APOBEC3H	1.82907	3.28156e-24	6.28074e-22
ECEL1P2	1.8283	4.08877e-05	0.000148054
CTSW	1.82678	1.22347e-18	8.60051e-17
GHRHR	1.82644	1.34802e-05	5.42352e-05
AADACL4	1.82203	2.01706e-05	7.81969e-05
NCF1B	1.82084	1.71511e-30	8.49205e-28
OR8S1	1.81989	1.69289e-06	8.30977e-06
RLTPR	1.81984	6.08553e-29	2.52007e-26
LOC96610	1.81982	3.3791e-14	9.63233e-13
HEMGN	1.81829	6.12621e-11	8.42576e-10
LOC646498	1.81821	0.00150775	0.00379622
IL2RG	1.81447	4.11429e-21	4.50515e-19
SYCE1	1.81276	7.40472e-10	7.93274e-09
RESP18	1.81128	0.00112425	0.00292372
HCST	1.81075	1.44991e-26	4.34516e-24
FGF17	1.80999	3.32206e-08	2.42666e-07
CRYBA4	1.80859	1.00318e-11	1.6593e-10
FCRL6	1.8083	2.46462e-16	1.10937e-14
GNLY	1.80727	8.34134e-15	2.67958e-13
OR11L1	1.80493	0.00170805	0.00424001
DERL3	1.8043	4.69584e-15	1.58214e-13
INSL3	1.80391	5.20821e-27	1.67074e-24
ELK2AP	1.80171	8.42946e-08	5.57785e-07
BCL2	1.79938	1.88429e-21	2.18962e-19
PSMB11	1.79684	3.55763e-08	2.57561e-07
CCDC83	1.79677	2.95197e-06	1.36877e-05
LOC400084	1.79628	9.23393e-06	3.84483e-05
CLPS	1.79269	0.000879012	0.00234293
LOC285878	1.79119	0.00337104	0.0077413
PRRG3	1.78969	4.17772e-06	1.87862e-05
P2RY8	1.78915	7.45429e-24	1.31611e-21
USP17	1.78733	1.3912e-05	5.5785e-05
LOC440970	1.78623	4.02704e-10	4.56091e-09
APOC4-APOC2	1.78564	9.60439e-05	0.000320137
GRM7	1.78512	9.38596e-07	4.90534e-06
CD3E	1.78471	3.33433e-22	4.49365e-20
OR2Z1	1.78357	0.00618803	0.0133326
LGALS2	1.78312	6.32953e-22	8.17122e-20
KRTAP10-11	1.7831	0.00129266	0.00331511
SELL	1.7819	2.48174e-17	1.36197e-15
SIGLEC8	1.78086	1.04601e-12	2.1386e-11
RHBDL3	1.78004	3.51959e-11	5.13531e-10
SCIMP	1.77947	3.26688e-15	1.13684e-13
MYB	1.77929	1.23914e-12	2.49759e-11
LOC401177	1.77925	2.23448e-09	2.13744e-08
GPX6	1.77899	0.000200011	0.000617353
LOC100507389	1.77868	0.000548923	0.00153308
CD6	1.7749	3.76925e-24	7.15403e-22
FUT7	1.77329	3.20807e-20	2.91104e-18
LOC728716	1.77191	0.00466898	0.0103515
GFI1B	1.77041	6.6283e-11	9.01828e-10
SLC17A4	1.76892	2.77025e-05	0.000103912
PRG3	1.76891	0.00660331	0.0141218
C5orf56	1.76766	8.63973e-28	3.07466e-25
C1QTNF4	1.76732	5.27568e-08	3.65892e-07
CXCR2P1	1.76688	4.28015e-09	3.82143e-08
ITIH1	1.76657	3.48593e-13	7.98747e-12
LOC100507605	1.76607	5.46199e-06	2.39005e-05
PLD5	1.76603	1.13302e-07	7.32369e-07
USP29	1.76598	2.00441e-09	1.93524e-08
LOC285084	1.76566	2.84888e-06	1.32746e-05
PSMA8	1.76217	1.03763e-07	6.7736e-07
ACCSL	1.75811	4.2817e-05	0.000154085
TCP11	1.75802	7.98524e-06	3.36551e-05
AMY2A	1.75543	4.90127e-09	4.30013e-08
PKD2L1	1.75523	1.80171e-14	5.35017e-13
CTRC	1.75511	2.75763e-15	9.72256e-14
SV2B	1.75502	1.70067e-08	1.32154e-07
CD2	1.75409	1.15584e-19	9.64302e-18
MDS2	1.75326	1.2848e-15	4.86898e-14
LOC100130298	1.75309	1.00097e-14	3.15327e-13
FGF3	1.75284	0.000982866	0.00259094
CLDN10	1.75254	4.616e-05	0.000164813
LOC286135	1.75245	0.000100299	0.000332877
FXYD2	1.75215	3.79801e-09	3.43404e-08
DMRTA2	1.75159	2.47046e-05	9.37648e-05
GJA10	1.75088	0.000582537	0.00161902
OCA2	1.75057	8.26103e-07	4.37871e-06
ZNF80	1.75007	1.28538e-14	3.95085e-13
LOC100130954	1.7484	1.05985e-05	4.34736e-05
NLRP5	1.7476	7.17264e-08	4.819e-07
LOC648691	1.746	1.76694e-05	6.935e-05
LOC100129083	1.74507	7.04277e-07	3.80199e-06
TLR9	1.74352	6.67649e-20	5.78189e-18
SP5	1.74034	3.8226e-09	3.44943e-08
TMSB15A	1.73948	2.94464e-08	2.17116e-07
MMP26	1.73939	0.000654562	0.00179424
RASAL3	1.73817	2.43505e-29	1.10921e-26
CD247	1.73814	2.11393e-21	2.444e-19
CRIP3	1.7381	4.09792e-11	5.89976e-10
OR2H2	1.7379	1.17431e-07	7.56822e-07
OR2S2	1.73431	0.0148423	0.0291949
CLEC4M	1.7317	1.87566e-11	2.92276e-10
TMIGD1	1.73124	1.28678e-05	5.18905e-05
MAMDC4	1.73076	1.34352e-18	9.32925e-17
GH1	1.73071	1.86371e-09	1.81169e-08
TNFRSF13C	1.72923	5.23631e-18	3.23204e-16
OR6B3	1.72581	0.000308935	0.000915112
REXO1L1	1.72579	0.000189881	0.000589279
ACBD7	1.72562	1.70635e-10	2.11791e-09
TARP	1.72459	6.00786e-17	3.06119e-15
CYP4F12	1.72437	2.30168e-08	1.73586e-07
MIR141	1.72082	7.1565e-08	4.81074e-07
BCL2L14	1.72081	3.619e-14	1.02139e-12
LOC440896	1.71876	1.08957e-07	7.07411e-07
CLDN3	1.71791	3.2518e-05	0.000120252
LOC100128787	1.71552	0.000317817	0.000938857
LOC283888	1.7154	3.63264e-13	8.25718e-12
LOC100506274	1.71474	1.13304e-09	1.15774e-08
ZMAT1	1.71329	3.11678e-12	5.79491e-11
C8orf4	1.71307	7.33475e-12	1.25512e-10
C20orf173	1.71224	6.31882e-10	6.8827e-09
CASR	1.71015	3.60326e-13	8.215e-12
LILRP2	1.70813	3.76728e-18	2.40346e-16
ARGFX	1.70667	3.32752e-07	1.92966e-06
HMSD	1.70569	9.79731e-10	1.01475e-08
C20orf203	1.70551	4.98701e-13	1.09854e-11
GPR26	1.70336	3.92932e-09	3.53593e-08
CXCL13	1.70211	1.61236e-14	4.84473e-13
FXYD6-FXYD2	1.70208	0.00343918	0.00788274
SPOCK2	1.70195	6.36322e-18	3.86477e-16
CD7	1.70154	1.69356e-21	1.99858e-19
PRSS45	1.70142	0.000123899	0.000402212
TBPL2	1.70028	1.0965e-07	7.11304e-07
CARTPT	1.69998	0.000428043	0.00122415
MOXD2P	1.6998	0.000460612	0.00130891
C8orf86	1.69959	0.000364251	0.00106198
GPR171	1.6988	4.55418e-17	2.37904e-15
BATF	1.69867	6.33635e-25	1.42887e-22
LOC100506776	1.69799	4.40854e-20	3.89182e-18
LAT	1.6964	4.57034e-32	3.06159e-29
DSCR6	1.69607	2.66065e-08	1.97777e-07
SLC7A10	1.69524	5.12905e-08	3.57245e-07
IL21	1.69463	2.1652e-06	1.03929e-05
EOMES	1.69416	2.65213e-16	1.17064e-14
LOC730441	1.69284	0.000305803	0.00090607
LOC84856	1.69262	7.8647e-10	8.35867e-09
FAM71B	1.69235	0.00235236	0.00562787
OR3A1	1.69231	4.75708e-05	0.000169345
SOWAHA	1.69158	3.47556e-11	5.08512e-10
IL21R	1.69042	4.35546e-18	2.74675e-16
LOC149373	1.68808	0.000250134	0.000753579
GPR174	1.68747	8.99976e-11	1.18759e-09
OR4D10	1.6844	0.0146526	0.0288567
TTLL6	1.68437	9.7711e-10	1.0125e-08
RLN3	1.68429	0.000103055	0.000340913
LOC286442	1.68397	4.08123e-14	1.13221e-12
LRRC3C	1.68382	7.20578e-06	3.06535e-05
SAMD3	1.68359	2.09394e-16	9.59589e-15
BPIFA3	1.68319	0.0204683	0.0387326
EXOC3L4	1.68123	3.03541e-09	2.81263e-08
RP11-165H20.1	1.68097	0.000748719	0.00202768
BEND5	1.67856	5.7845e-11	7.99926e-10
LIMD2	1.67848	2.92779e-40	4.76309e-37
NTN3	1.67844	3.35744e-11	4.93348e-10
ARHGAP9	1.6771	7.12035e-29	2.89595e-26
IRF4	1.6762	3.27053e-15	1.13684e-13
DNAH8	1.67599	5.27176e-13	1.1523e-11
LOC339788	1.67288	7.76563e-07	4.14507e-06
TLE6	1.67248	1.01636e-12	2.08735e-11
RAB37	1.6719	1.05576e-24	2.16946e-22
SASH3	1.67129	4.02398e-23	6.23591e-21
LINC00264	1.67107	2.56166e-12	4.89878e-11
OR1K1	1.67079	0.000650443	0.00178423
LOC100128682	1.67064	1.8383e-09	1.78928e-08
GALNTL5	1.66987	0.000218079	0.000666887
APOC1P1	1.66946	4.06815e-14	1.13221e-12
HVCN1	1.66889	3.12688e-29	1.39643e-26
HMX2	1.66872	0.000137276	0.000440613
LOC286370	1.66868	1.21603e-07	7.81497e-07
DDI1	1.66818	0.000115592	0.000377668
C11orf21	1.668	6.68443e-16	2.72352e-14
ACAP1	1.66575	2.48602e-37	2.98008e-34
CYP27A1	1.66574	4.15303e-12	7.54904e-11
BTN1A1	1.66546	9.37399e-11	1.23198e-09
PDILT	1.66492	0.000410941	0.00117983
TSPAN32	1.66489	1.2469e-17	7.26327e-16
LOC643714	1.66282	0.00199092	0.00484716
CFHR5	1.66236	0.00070771	0.00192561
SLC17A2	1.66187	7.86894e-05	0.00026686
WNK4	1.66055	7.75405e-11	1.03947e-09
GABRP	1.65892	4.24423e-05	0.000152984
MIR3616	1.65716	0.00375102	0.00852372
SLAMF1	1.6526	6.66312e-20	5.78189e-18
PLAC8	1.65093	8.67479e-08	5.73518e-07
RFPL1-AS1	1.65046	3.63613e-07	2.0908e-06
CEACAM20	1.6503	5.28339e-07	2.9307e-06
GPR114	1.64923	1.59066e-15	5.92223e-14
PNLIPRP2	1.64797	0.00111571	0.00290449
HOXB13	1.64721	0.000101709	0.000336998
ZAR1	1.64694	5.14405e-08	3.57852e-07
OR10P1	1.64637	0.000182433	0.000568491
KRTAP16-1	1.64565	1.87167e-06	9.10491e-06
FAM3B	1.64521	1.71595e-05	6.74303e-05
LINC00092	1.64385	1.97956e-08	1.51501e-07
CYP4X1	1.64381	1.59479e-08	1.24565e-07
KIR3DX1	1.64376	1.61665e-10	2.01979e-09
SKAP1	1.6414	6.50379e-16	2.66421e-14
CNTD1	1.64135	1.14494e-16	5.45548e-15
BEST2	1.64105	1.21232e-05	4.9175e-05
SELV	1.64091	1.86538e-05	7.28248e-05
C9orf128	1.63897	1.86318e-07	1.15002e-06
KLRC4	1.63845	1.94688e-09	1.88369e-08
BTNL2	1.63839	2.81257e-09	2.62968e-08
DNTT	1.63806	6.39471e-06	2.75011e-05
HTR5A	1.63551	3.75885e-05	0.000137154
FLJ43390	1.63285	3.16485e-07	1.84544e-06
TMEM150C	1.63088	9.44121e-14	2.42701e-12
RBP5	1.62995	7.82111e-28	2.82752e-25
LOC338963	1.62938	1.24944e-06	6.34075e-06
C18orf63	1.6274	1.88478e-05	7.35441e-05
BPESC1	1.6272	6.67738e-06	2.8598e-05
GLT6D1	1.62611	0.000140052	0.000448892
TMEM200C	1.6255	3.35402e-09	3.07533e-08
ZIM3	1.62492	4.86562e-05	0.000172912
LOC100506779	1.62476	7.71809e-28	2.82752e-25
ZNF831	1.62409	9.34041e-13	1.93573e-11
CCL5	1.62303	3.40963e-14	9.6951e-13
LOC283738	1.62245	1.07942e-05	4.41301e-05
HTRA4	1.62112	5.18348e-12	9.20179e-11
OR56B1	1.62094	0.000185376	0.000576715
DBH	1.62038	2.07828e-13	5.009e-12
OTOA	1.62006	1.68904e-18	1.13146e-16
NCR1	1.61978	1.03248e-12	2.11663e-11
GAPT	1.61796	5.95778e-15	1.96659e-13
DGKK	1.61759	1.48982e-06	7.42125e-06
IDO2	1.61751	1.63275e-11	2.57175e-10
AMH	1.61727	2.66985e-08	1.98396e-07
LINC00200	1.61622	0.0013677	0.00348365
CCR7	1.61382	1.87265e-14	5.55356e-13
CD180	1.61378	1.62547e-18	1.09857e-16
OLIG3	1.6137	5.74617e-05	0.000201439
APOC1	1.61339	5.03238e-11	7.07576e-10
C17orf66	1.61152	6.90822e-17	3.46567e-15
FATE1	1.61122	1.07197e-10	1.38252e-09
SLC7A2	1.61069	2.20202e-10	2.6508e-09
LOC284276	1.60936	3.6083e-09	3.27816e-08
CR1L	1.60934	2.6813e-09	2.52144e-08
OR52B6	1.609	0.0154374	0.030248
OXER1	1.60862	1.50601e-13	3.71625e-12
ITGAL	1.60639	2.27041e-16	1.03422e-14
MIR15A	1.60524	0.00566393	0.0123152
DISP2	1.60524	2.78334e-12	5.25649e-11
ARHGAP15	1.60515	8.66598e-26	2.26869e-23
CD70	1.60453	5.13466e-10	5.68532e-09
IFNB1	1.60165	7.71918e-06	3.2588e-05
GUCY2F	1.60076	2.3884e-07	1.43115e-06
CCT8L2	1.60072	0.00013701	0.000440007
MIR650	1.60007	2.30014e-05	8.81064e-05
GMFG	1.59989	9.06076e-32	5.73244e-29
SOHLH1	1.59926	0.00941241	0.0194389
TDRD9	1.59911	6.01842e-06	2.60105e-05
LOC284395	1.59869	5.6416e-06	2.45685e-05
SPEF1	1.59852	2.17701e-10	2.62624e-09
HEATR8	1.59846	7.45529e-09	6.27732e-08
VRTN	1.59772	6.01936e-09	5.17933e-08
PARP15	1.59763	1.25963e-17	7.31872e-16
CDKN2C	1.59421	1.1199e-17	6.54019e-16
TTTY10	1.59385	8.16681e-06	3.43313e-05
P2RX5	1.59268	1.66424e-14	4.9809e-13
LINC00523	1.59219	0.00388802	0.00879379
GTSF1L	1.59097	1.71699e-15	6.32785e-14
SPEM1	1.59001	1.08967e-06	5.61375e-06
KLKB1	1.58981	3.88414e-11	5.63114e-10
LIME1	1.58881	1.43694e-22	1.99559e-20
LOC643669	1.58837	1.02077e-09	1.05295e-08
FGF20	1.58726	8.8044e-05	0.000295853
SLA2	1.58704	2.63204e-16	1.16517e-14
GPR31	1.58467	3.59488e-07	2.06821e-06
THEMIS	1.58338	6.60707e-11	8.99477e-10
ALPI	1.58234	5.34858e-05	0.000188446
NEUROG3	1.58142	1.61206e-08	1.25827e-07
KRTAP12-1	1.58122	0.0198431	0.037703
VTRNA1-1	1.57873	5.90705e-06	2.56118e-05
C16orf73	1.57795	0.000253679	0.00076355
FAM159A	1.57682	3.78206e-12	6.9524e-11
LOC400958	1.57668	4.3552e-10	4.89606e-09
OR2H1	1.57543	1.13188e-05	4.61258e-05
JAK3	1.57502	4.93567e-26	1.37091e-23
SNORA78	1.5725	8.62461e-05	0.000290325
LOC100505768	1.57245	2.94519e-07	1.73112e-06
KIAA0748	1.57067	3.86599e-18	2.45955e-16
VSTM2L	1.57058	9.28104e-09	7.62022e-08
C15orf53	1.57029	1.12851e-14	3.50653e-13
KLRD1	1.56899	2.05709e-13	4.96426e-12
FBXW12	1.56598	1.47512e-05	5.87777e-05
CACNG2	1.56498	1.20283e-10	1.53886e-09
MXD3	1.56487	1.95913e-25	4.85013e-23
LOC100240735	1.56376	4.86594e-14	1.32409e-12
MIR7-3HG	1.56347	0.00236573	0.00565511
LOC100131733	1.5632	1.13096e-12	2.29579e-11
TRIM53P	1.56286	0.000226324	0.000689508
CCL21	1.562	2.32239e-08	1.74975e-07
SPATA16	1.56141	0.00197607	0.0048146
IKZF3	1.56134	7.01258e-09	5.94191e-08
HSD3B1	1.56122	0.000508911	0.00143257
AQP8	1.56093	8.42175e-12	1.41979e-10
IDO1	1.56008	2.94052e-07	1.72968e-06
SNX29P2	1.55977	6.35013e-22	8.17122e-20
KLHL14	1.55773	9.92969e-10	1.02613e-08
RMST	1.55766	0.00285883	0.00669471
GRIN2C	1.55751	3.08899e-10	3.58587e-09
OR9I1	1.55591	0.00246239	0.00586155
TRIM43B	1.55508	0.0164654	0.0320062
HTR3E	1.55403	6.50279e-06	2.79185e-05
LYL1	1.55352	1.10829e-31	6.82229e-29
ZSCAN10	1.55347	3.07874e-08	2.26271e-07
KCNV1	1.55336	7.34103e-05	0.000250674
CPN1	1.55315	7.25422e-06	3.08423e-05
IL4I1	1.55308	3.33493e-17	1.77054e-15
LINC00244	1.55303	2.24645e-05	8.62674e-05
BIRC7	1.55198	1.36164e-08	1.0802e-07
AMY2B	1.55163	8.56531e-15	2.74379e-13
LOC100505776	1.54999	0.00164777	0.00410833
LOC100505545	1.54798	0.00274729	0.00645274
NOX3	1.54772	0.00057906	0.00161034
TESC	1.5472	6.67525e-12	1.1592e-10
GABRA6	1.54642	0.00236114	0.00564709
PRAMEF2	1.54515	0.00260326	0.006157
DKFZp686K1684	1.54467	0.000296026	0.000880424
CABP2	1.54433	0.00173462	0.00429759
OR4C6	1.54339	0.00299646	0.00698393
KCNG4	1.54285	7.10076e-06	3.02406e-05
MSX2P1	1.54217	8.62486e-10	9.06925e-09
HTR4	1.54188	1.46251e-08	1.1522e-07
C17orf98	1.54185	8.18941e-06	3.44136e-05
LOC285762	1.54022	9.41022e-09	7.70961e-08
RPS16P5	1.5402	1.88788e-12	3.71316e-11
ZNF705A	1.53996	7.36872e-05	0.000251544
WAS	1.5391	7.36826e-24	1.31109e-21
RIBC2	1.53879	4.31012e-12	7.81587e-11
C19orf38	1.53874	1.49774e-23	2.50828e-21
C2CD4B	1.53783	1.81784e-12	3.58158e-11
LOC150568	1.53623	0.000107805	0.00035477
LOC100132078	1.53617	6.91381e-09	5.8668e-08
ARHGAP4	1.53573	9.75482e-17	4.73723e-15
FGF4	1.53565	8.5165e-05	0.000286983
BPIFB4	1.53562	0.000125489	0.000406737
CLEC17A	1.53498	8.31618e-08	5.5141e-07
CCL4	1.53406	2.56003e-17	1.39491e-15
MIR4321	1.53362	0.00517717	0.0113577
TMEM156	1.53351	7.96136e-14	2.07945e-12
OR13J1	1.5335	0.000877768	0.00233989
CHST5	1.53283	2.11455e-12	4.11281e-11
SULT1C2	1.5327	3.10737e-07	1.8161e-06
ARL5C	1.53267	7.38435e-06	3.13195e-05
FAIM3	1.5326	7.56646e-25	1.62579e-22
NCF1C	1.53234	8.16838e-20	6.9941e-18
NCRUPAR	1.5322	3.45276e-06	1.58166e-05
KCNQ1DN	1.53183	7.03496e-06	2.99884e-05
PIM2	1.5316	3.14062e-20	2.86123e-18
HLA-DPB2	1.53144	1.36719e-09	1.37177e-08
LCNL1	1.53108	4.57482e-08	3.23289e-07
IQCF4	1.53055	0.00447857	0.00997496
CXCR6	1.53038	1.0593e-14	3.31408e-13
PDE6B	1.5276	6.34328e-09	5.41509e-08
C9orf139	1.52709	1.88318e-16	8.77123e-15
HLA-DOB	1.52682	1.53362e-23	2.54961e-21
PRAMEF10	1.52415	0.0129277	0.0257672
CCDC60	1.52394	0.000596009	0.00165142
PRF1	1.52292	1.44253e-14	4.38654e-13
LOC286186	1.52192	7.57708e-07	4.05297e-06
FLJ42393	1.52191	2.97664e-07	1.74777e-06
UGT2B11	1.52171	0.00638162	0.013703
LOC100130849	1.52079	0.0255517	0.0472184
HGC6.3	1.51955	1.94227e-06	9.41214e-06
LOC115110	1.51918	2.08858e-16	9.59061e-15
CST7	1.51807	2.23673e-19	1.77504e-17
KLHL35	1.51781	8.30635e-08	5.50919e-07
IL17A	1.51678	7.4321e-06	3.15103e-05
OC90	1.51505	0.000677443	0.00184961
HPYR1	1.51479	0.00527913	0.0115491
KRTAP10-10	1.5144	0.000272407	0.000814767
MRGPRD	1.51337	0.000211639	0.000649111
CD160	1.51214	2.97616e-24	5.7936e-22
FOXD3	1.51101	2.09e-07	1.27244e-06
LCK	1.5091	1.59124e-20	1.53569e-18
C1QA	1.50732	1.90589e-14	5.63746e-13
PKHD1L1	1.50693	5.90193e-08	4.04521e-07
FAM150B	1.50595	2.25013e-07	1.35939e-06
KLRC4-KLRK1	1.5056	1.82013e-09	1.77691e-08
BIRC3	1.5049	6.25401e-11	8.58597e-10
C15orf50	1.50478	1.41431e-05	5.66024e-05
RHOH	1.50385	1.83414e-18	1.22147e-16
AGXT2	1.50279	0.000100304	0.000332877
HMHB1	1.50227	3.48217e-06	1.59351e-05
LOC100129055	1.5021	1.272e-06	6.44232e-06
CXCR4	1.49827	9.10632e-17	4.44123e-15
P2RY10	1.49799	7.58256e-12	1.29267e-10
OR10G2	1.4976	0.0106061	0.0215799
LOC151171	1.49691	2.92863e-07	1.72358e-06
GPA33	1.49626	8.66399e-11	1.14794e-09
TSHR	1.49578	1.47691e-09	1.47084e-08
NCF1	1.49498	5.60942e-18	3.44367e-16
LOC440117	1.4941	0.00903935	0.0187419
LOC151658	1.49383	1.54217e-05	6.11391e-05
HTR3D	1.49362	1.02481e-05	4.22003e-05
IKZF1	1.4934	4.73502e-15	1.59298e-13
CD5	1.49305	2.17902e-14	6.40379e-13
IHH	1.4925	5.99459e-11	8.2697e-10
GRAP2	1.49249	1.16005e-15	4.42568e-14
RUFY4	1.49245	1.93276e-10	2.36035e-09
TIGIT	1.49067	2.75227e-15	9.72197e-14
OR52B2	1.48882	0.00401129	0.00903671
CDKL4	1.48875	6.53511e-07	3.55915e-06
XCL2	1.48777	1.00961e-19	8.48518e-18
RAB42	1.48733	4.82437e-13	1.06576e-11
P2RX2	1.48614	6.99487e-07	3.77972e-06
C16orf82	1.48544	3.04248e-05	0.000113265
KLRK1	1.4851	1.11212e-08	8.98848e-08
C16orf96	1.48433	6.82887e-12	1.17918e-10
PRKCB	1.48243	1.76694e-15	6.49096e-14
ESR1	1.481	2.5354e-10	2.99514e-09
IL27	1.47951	1.09523e-12	2.23122e-11
CNGA2	1.47911	0.0015639	0.00392197
NLRC3	1.47832	2.4964e-21	2.81475e-19
ZNF735	1.47819	0.00189324	0.0046376
GPX5	1.47774	0.00336307	0.00772695
KIF2B	1.47708	0.000739011	0.0020033
SMPDL3B	1.4762	1.65222e-10	2.05736e-09
HAMP	1.47562	9.58171e-11	1.25566e-09
GAD2	1.4729	0.000178347	0.000557325
LOC339505	1.47284	3.15588e-08	2.31336e-07
ZBTB20-AS1	1.47245	1.80089e-15	6.605e-14
TEX15	1.47202	0.00458648	0.0101963
ZC3H12D	1.46977	9.83258e-20	8.29433e-18
LOC286094	1.46915	0.0195267	0.037195
TMPRSS3	1.46874	6.5001e-08	4.41139e-07
CD96	1.46815	2.27705e-16	1.03517e-14
WDR69	1.46783	0.00044656	0.00127295
DGAT2L6	1.46649	2.02131e-06	9.76817e-06
PPP1R16B	1.46648	4.11719e-16	1.75935e-14
LOC100505583	1.46606	0.00114058	0.00296313
LOC283174	1.4658	6.59554e-08	4.46817e-07
CABS1	1.4656	0.00127229	0.0032673
TEX33	1.46349	0.00147268	0.00371694
LY86	1.46342	2.21471e-17	1.2273e-15
SPACA3	1.46316	7.29378e-05	0.00024921
CCDC79	1.46303	2.3937e-07	1.43324e-06
GNG8	1.46296	6.30877e-08	4.29177e-07
SSTR3	1.46275	7.50399e-11	1.00773e-09
TBL1Y	1.46174	2.11558e-05	8.16824e-05
HSH2D	1.46145	3.32206e-21	3.67297e-19
CPNE5	1.46118	1.28554e-20	1.26751e-18
NKX2-4	1.46095	0.0154812	0.0303232
CCDC166	1.46019	8.34694e-06	3.50433e-05
SEPT12	1.46009	6.10928e-05	0.000212955
IQCF6	1.45991	0.017962	0.0345906
CCR5	1.45855	6.52161e-13	1.39733e-11
SKINTL	1.45791	1.57758e-05	6.24242e-05
LOC93432	1.45772	0.00369274	0.00840889
SAA1	1.45557	2.29205e-07	1.38105e-06
IGJ	1.45545	3.15245e-06	1.4558e-05
PRSS48	1.45541	2.47051e-05	9.37648e-05
LOC285740	1.45492	8.55915e-09	7.09917e-08
CDKN2A	1.45457	1.42573e-05	5.69691e-05
ISG15	1.45436	2.85493e-09	2.66273e-08
FAM170A	1.45419	1.28802e-06	6.51186e-06
LGALS9	1.45417	4.10297e-19	3.07399e-17
HNF1A-AS1	1.45351	7.0504e-06	3.0043e-05
OR52N2	1.4528	0.000136821	0.000439465
MSLNL	1.45256	1.79284e-05	7.02576e-05
LOC401557	1.45246	2.1507e-05	8.29401e-05
CFP	1.45213	9.87137e-16	3.83016e-14
NCRNA00185	1.45176	0.000301232	0.00089369
GVINP1	1.45095	1.31562e-11	2.12364e-10
WFDC13	1.45031	5.63739e-05	0.0001979
C5orf20	1.45008	4.03788e-10	4.56864e-09
SLC6A16	1.45003	1.22376e-14	3.77162e-13
PRSS54	1.44964	1.2871e-05	5.18943e-05
NCF4	1.44872	1.02845e-24	2.14898e-22
WDFY4	1.4481	8.47138e-12	1.4271e-10
FAM26F	1.44514	6.36992e-13	1.3674e-11
LOC503519	1.44476	0.0127292	0.0254205
LAX1	1.44426	1.38951e-09	1.39048e-08
ZNF667	1.44359	5.66562e-09	4.89493e-08
TCERG1L	1.44277	1.44074e-05	5.75082e-05
LGALS14	1.44221	0.00653123	0.0139887
ARSF	1.44018	0.000204001	0.000628223
MT1IP	1.43968	1.34412e-06	6.77058e-06
UOX	1.43878	9.92915e-06	4.10131e-05
PYHIN1	1.43823	2.03794e-17	1.13487e-15
SPNS3	1.43743	8.55781e-18	5.11582e-16
ADORA2A	1.43564	4.35635e-27	1.43798e-24
ACOXL	1.43522	4.76663e-13	1.05505e-11
VWA5B1	1.4347	3.82217e-09	3.44943e-08
PARVG	1.43425	6.84451e-19	4.99649e-17
NXPH2	1.43329	0.00111059	0.00289314
BZRAP1	1.43317	2.24061e-11	3.42728e-10
AACSP1	1.4311	7.35281e-06	3.12207e-05
SLC6A19	1.43061	1.09652e-06	5.64393e-06
KRTAP10-9	1.43051	0.00346886	0.00794197
OTP	1.43043	4.22753e-07	2.39161e-06
IGFLR1	1.43017	2.6681e-28	1.02998e-25
VSX2	1.42961	4.76789e-08	3.34959e-07
DPPA3	1.4289	0.000756481	0.00204676
LOC100303749	1.42821	1.12e-06	5.75179e-06
ITK	1.42796	2.6169e-12	4.99184e-11
HSF5	1.42736	1.72715e-08	1.33892e-07
MAP7D2	1.42693	0.000110273	0.000362109
UMOD	1.42647	1.4255e-05	5.69691e-05
LOC100289650	1.42582	0.000108579	0.000357162
PRR25	1.42582	8.07729e-08	5.37605e-07
FCGR1A	1.42499	1.98857e-13	4.81825e-12
LINC00309	1.42432	5.10245e-05	0.000180484
RAB39B	1.42431	2.01193e-11	3.11302e-10
C7orf45	1.42419	0.000242361	0.00073239
PNLIPRP1	1.42381	0.00541534	0.0118198
IRGC	1.42261	2.87912e-06	1.33963e-05
TMPRSS2	1.42208	3.45097e-05	0.000126916
BPIFA4P	1.42202	0.0248969	0.046158
APOBEC3G	1.42192	2.46847e-17	1.36131e-15
ARNT2	1.42024	3.57154e-08	2.58403e-07
LRMP	1.42012	6.71163e-09	5.70176e-08
BSN-AS2	1.4191	3.1578e-06	1.45768e-05
CHDH	1.41713	5.4433e-08	3.76485e-07
PLA2G12B	1.41678	0.00165416	0.00412291
GIMAP1	1.41649	3.97745e-19	2.99968e-17
OPRD1	1.41647	4.96776e-06	2.1936e-05
CIB3	1.41596	1.43331e-07	9.06053e-07
PM20D1	1.41446	6.54858e-14	1.73028e-12
TNFSF8	1.41295	3.69979e-16	1.58993e-14
MATN4	1.41192	4.5997e-10	5.14804e-09
CYTIP	1.41116	1.83983e-17	1.03467e-15
AQP12A	1.41056	0.000465659	0.0013216
LOC100507206	1.40951	9.45255e-11	1.24016e-09
LOC152024	1.40946	5.71955e-05	0.000200536
NPB	1.40918	2.50293e-08	1.86908e-07
C3orf51	1.40736	5.83335e-06	2.53212e-05
GCM2	1.40698	0.00122165	0.00315086
ZNF157	1.40614	4.76855e-06	2.11383e-05
WNT1	1.40498	3.71744e-09	3.3652e-08
MIR492	1.40412	0.000129744	0.000418977
ADAM22	1.40246	6.19792e-09	5.3129e-08
TMC8	1.40216	6.64458e-21	6.91036e-19
KLRG1	1.39993	4.5902e-14	1.25506e-12
CELA2A	1.39974	1.44818e-07	9.13933e-07
CCR6	1.39841	3.03953e-15	1.06342e-13
MAP3K15	1.39817	1.73904e-08	1.34768e-07
LOC100507470	1.39627	0.000237328	0.000719472
IL13	1.39547	3.31722e-06	1.52325e-05
CEACAM21	1.39457	1.39682e-12	2.80298e-11
DNAJC5B	1.39406	7.70282e-08	5.14184e-07
tAKR	1.39386	9.90198e-07	5.14433e-06
RAB33A	1.39318	1.22889e-26	3.78234e-24
IL16	1.39288	8.98056e-24	1.57339e-21
PTCRA	1.39197	1.61696e-09	1.59705e-08
TMEM72	1.39183	4.53563e-05	0.000162195
COL9A2	1.39158	3.94137e-09	3.54518e-08
GIMAP7	1.39148	3.79821e-16	1.62915e-14
LOC283194	1.39118	3.50505e-05	0.000128677
ANTXRL	1.39006	8.36528e-07	4.42778e-06
CEACAM22P	1.38993	5.27234e-08	3.65771e-07
KREMEN2	1.3899	2.19985e-08	1.66347e-07
TNFAIP8L2	1.38951	1.83393e-17	1.0339e-15
DPPA4	1.3891	1.57824e-07	9.88723e-07
LST1	1.38866	6.83637e-18	4.10831e-16
HCG27	1.38801	4.37898e-18	2.74754e-16
LOC151174	1.38796	5.76262e-11	7.97384e-10
MC4R	1.38751	3.11608e-05	0.000115797
BTK	1.38714	1.51837e-18	1.04164e-16
IRF8	1.38696	4.71902e-13	1.04655e-11
LOC643733	1.38685	5.47147e-21	5.87821e-19
LOC100507600	1.3865	5.92698e-11	8.19132e-10
SP9	1.38501	2.67829e-06	1.25645e-05
LOC339166	1.38495	0.0032796	0.00755875
TIFAB	1.38476	1.39244e-09	1.39281e-08
ANKRD55	1.38468	1.69728e-14	5.06648e-13
MESP1	1.38462	2.26774e-07	1.3693e-06
CYP2E1	1.38382	2.19541e-06	1.05224e-05
KCNA3	1.38318	8.0849e-08	5.37954e-07
IL18RAP	1.38295	6.56725e-13	1.40315e-11
RBMXL3	1.38277	8.90053e-05	0.000298555
LOC148145	1.38217	0.000695428	0.00189485
CYP4A22	1.38203	0.000123006	0.000399599
OR3A2	1.38185	0.00198083	0.00482466
CD3G	1.38139	2.17384e-10	2.62455e-09
LOC284950	1.37975	1.33032e-08	1.05721e-07
RARRES3	1.37956	4.24504e-11	6.08465e-10
DAND5	1.37905	6.32694e-10	6.88826e-09
SOWAHD	1.37869	1.25585e-18	8.77401e-17
AIF1	1.37797	1.98219e-17	1.10653e-15
FKBP6	1.37776	7.17661e-09	6.06964e-08
C3orf77	1.37652	8.97409e-06	3.74417e-05
GPR137C	1.37629	7.03204e-16	2.84985e-14
HLF	1.37622	2.28364e-07	1.37781e-06
GPR101	1.37614	0.00772753	0.0162739
FLJ40288	1.37542	0.00418572	0.00938881
FAM46C	1.37508	2.38422e-09	2.26546e-08
INSL4	1.37323	0.00644163	0.0138175
HMX3	1.37313	0.000242712	0.000733351
ISG20	1.37298	7.4382e-16	2.99315e-14
SLC13A1	1.37267	0.00065716	0.00180092
LEAP2	1.37266	5.80847e-15	1.92008e-13
CLEC9A	1.37121	9.64934e-10	1.0017e-08
SCARNA2	1.37065	1.09794e-11	1.79905e-10
EYA2	1.37016	1.88675e-06	9.16454e-06
LOC285972	1.36978	4.24998e-12	7.71296e-11
UBXN11	1.36968	1.02015e-25	2.61066e-23
LINC00487	1.36908	1.85081e-08	1.42454e-07
LGALS17A	1.36897	8.35682e-05	0.000282103
HLA-DOA	1.36872	4.13469e-10	4.67122e-09
PLA2G2C	1.36863	0.000172156	0.000539789
HLA-DPB1	1.36797	9.60914e-14	2.46461e-12
LOC100128071	1.36764	4.38467e-12	7.91952e-11
PCP2	1.36711	1.01654e-08	8.28362e-08
CD300LG	1.36682	3.15692e-08	2.31336e-07
ABCD2	1.3666	3.44662e-09	3.14883e-08
LOC286359	1.36618	0.000704747	0.00191887
IL17RB	1.366	3.21716e-13	7.43144e-12
LOC151484	1.36514	0.00174065	0.00431065
TMCO2	1.3645	3.3263e-05	0.000122747
NEURL3	1.36443	9.11081e-10	9.53621e-09
CCDC27	1.36441	1.10368e-07	7.1515e-07
MIA	1.36378	0.000150414	0.000478268
TRAF1	1.36336	1.03403e-21	1.27303e-19
WDR87	1.3606	0.000526105	0.00147659
LOC254559	1.35987	5.53551e-06	2.41805e-05
POM121L12	1.35901	0.00476014	0.0105318
ICAM3	1.35885	1.07574e-29	5.0002e-27
FXYD6	1.35875	5.4079e-08	3.74378e-07
BIN2	1.35728	3.28569e-17	1.74848e-15
CLIP3	1.35682	9.59309e-15	3.0304e-13
FAM92B	1.35678	2.37022e-05	9.05623e-05
CYP11B2	1.35524	2.81163e-07	1.66332e-06
PXT1	1.35454	4.06249e-12	7.4081e-11
DKKL1	1.35346	4.06659e-08	2.90802e-07
EGOT	1.35312	1.38565e-09	1.38784e-08
CDKN2B-AS1	1.3528	4.43418e-09	3.94252e-08
CNR1	1.35133	2.34328e-06	1.11537e-05
PRR23A	1.35114	0.00075602	0.00204575
DPRX	1.35082	0.0211107	0.0397994
BK250D10.8	1.35013	7.92797e-09	6.62753e-08
HMHA1	1.34919	8.22823e-39	1.24937e-35
PNMA3	1.34893	7.35715e-06	3.12333e-05
TSGA13	1.34823	3.2189e-05	0.000119209
YPEL1	1.34705	2.74954e-16	1.2043e-14
C9orf53	1.34617	0.00018448	0.00057416
RGR	1.34614	0.00597294	0.0129154
MUC17	1.3461	7.30253e-05	0.000249434
ATF5	1.34505	3.63224e-26	1.06062e-23
FER1L4	1.34311	2.23523e-10	2.68234e-09
GPR151	1.34295	0.0032525	0.00750167
KIAA1875	1.34233	2.85125e-09	2.66039e-08
STAR	1.34032	3.21157e-08	2.34972e-07
HLA-DQA2	1.33955	9.18481e-10	9.59602e-09
REG3G	1.3391	0.0269742	0.0495335
EVI2B	1.33885	1.09893e-13	2.77486e-12
NUP210L	1.33867	1.10435e-11	1.80694e-10
SAA3P	1.33757	0.000197848	0.00061109
B3GAT1	1.33754	1.07142e-09	1.10021e-08
FBXO43	1.33593	2.13559e-12	4.14664e-11
PRKCG	1.33544	2.24577e-05	8.62557e-05
ZYG11A	1.33538	7.33239e-06	3.11455e-05
PRNT	1.33474	0.00131781	0.00336976
C14orf166B	1.33398	2.16895e-08	1.64283e-07
GNGT2	1.33394	2.41972e-19	1.90698e-17
APBB1IP	1.33367	6.70553e-15	2.18491e-13
SLC12A5	1.33347	2.43765e-10	2.89769e-09
LOC653786	1.33266	8.10136e-10	8.59016e-09
LOC729683	1.33198	6.36883e-13	1.3674e-11
CDRT7	1.33182	0.00495113	0.0109112
OR2B2	1.3316	0.00263263	0.00621768
LOC541473	1.33109	2.71165e-09	2.54577e-08
BEND2	1.3309	0.000248915	0.000750204
IL4	1.33049	4.11993e-08	2.94063e-07
CD244	1.33023	3.09913e-12	5.76682e-11
LOC284294	1.32815	0.00282882	0.00662784
HIST1H4F	1.32738	3.21061e-05	0.000118922
POU2F2	1.32708	2.48761e-17	1.36197e-15
ADAM29	1.32642	3.18812e-05	0.000118184
CD200	1.32641	1.99284e-10	2.42852e-09
LOC348761	1.32578	5.26786e-09	4.58817e-08
APOE	1.3249	2.35677e-09	2.24031e-08
SUSD3	1.32481	5.90117e-17	3.02034e-15
ANKRD34B	1.3234	0.00118562	0.0030683
EBI3	1.32322	4.44622e-14	1.22009e-12
IPCEF1	1.32199	4.90692e-14	1.33105e-12
KIR2DL4	1.32199	7.53679e-08	5.03839e-07
MCCD1	1.32186	0.0220031	0.0412764
KHDRBS2	1.32007	5.66993e-08	3.91091e-07
ABI3	1.31929	2.3305e-19	1.84304e-17
KIRREL2	1.31907	2.49251e-05	9.45525e-05
KRTAP4-12	1.31835	0.00461392	0.0102444
FAM215A	1.31806	1.58596e-06	7.84058e-06
DEFA4	1.31802	0.00469845	0.0104087
ZBP1	1.31728	2.52803e-09	2.39113e-08
MBL2	1.31705	0.000154045	0.000488517
TNFRSF14	1.31557	1.29599e-24	2.61216e-22
SP140	1.3153	1.4695e-11	2.34215e-10
OR10W1	1.3146	0.016902	0.0327766
ASZ1	1.31306	1.77214e-06	8.66143e-06
S100Z	1.31265	1.57244e-11	2.48191e-10
NMUR1	1.31263	1.7549e-07	1.08909e-06
FOXR1	1.31163	0.000625672	0.00172438
KLRC1	1.31123	3.97707e-09	3.56902e-08
CD53	1.31081	2.8441e-14	8.24137e-13
CD74	1.309	7.56888e-12	1.29227e-10
C14orf162	1.30873	5.97836e-05	0.000208967
RNF150	1.30849	3.15587e-06	1.45709e-05
GPR55	1.30821	9.48001e-12	1.58297e-10
HLA-DMA	1.308	5.22322e-13	1.14719e-11
SOAT2	1.30795	1.36232e-09	1.36748e-08
CDH23	1.30727	2.94187e-10	3.42961e-09
LOC200772	1.30705	0.000128237	0.000414582
CCDC28B	1.30656	1.42996e-12	2.86444e-11
TMEM155	1.30453	1.0913e-07	7.08336e-07
ISX	1.30451	1.66804e-05	6.57288e-05
CCR9	1.30442	1.36762e-08	1.0842e-07
LOC100507203	1.30355	3.00896e-05	0.000112164
LOC100129722	1.30337	5.02332e-07	2.79529e-06
LINC00515	1.30156	6.89661e-12	1.18847e-10
RFPL4A	1.3011	0.00178895	0.00441203
FCGR1B	1.30096	5.53544e-11	7.68283e-10
AMICA1	1.3009	8.02066e-14	2.09038e-12
FCGR1C	1.30085	2.46985e-10	2.93139e-09
FERMT3	1.30084	5.38064e-16	2.2569e-14
IL5RA	1.30073	1.89084e-06	9.17856e-06
FAM163B	1.30045	5.05289e-05	0.000178953
TJP3	1.30009	2.76381e-06	1.29258e-05
VAV1	1.2996	7.50263e-16	3.00845e-14
LINGO3	1.29923	7.17666e-09	6.06964e-08
HLA-DMB	1.29913	1.17786e-11	1.91759e-10
PTPN7	1.29783	2.72367e-12	5.16309e-11
OR3A4P	1.29689	0.00204693	0.00496919
FAM65B	1.2967	2.14482e-11	3.30071e-10
MMD2	1.29517	0.00121723	0.00314042
SLC7A3	1.29396	0.00024018	0.000727051
ITGB7	1.29378	2.63335e-18	1.72349e-16
TSPYL6	1.29177	6.92158e-06	2.95438e-05
CLNK	1.29171	1.4353e-10	1.8071e-09
INPP5D	1.29156	7.32004e-15	2.3682e-13
CD28	1.29112	2.15856e-11	3.3165e-10
GPSM3	1.29106	6.34512e-23	9.52257e-21
LOC387895	1.29077	1.66489e-10	2.06872e-09
BANF2	1.2903	0.0229082	0.0428055
FGF8	1.28789	1.35415e-05	5.44627e-05
FOXE3	1.28734	2.05427e-06	9.91065e-06
PATL2	1.28719	1.17127e-14	3.62456e-13
ATOH8	1.28512	8.50846e-08	5.62685e-07
S1PR4	1.28389	3.33524e-11	4.91355e-10
LRP2	1.2836	5.80936e-06	2.52328e-05
C21orf54	1.28325	0.0202319	0.0383426
TLX2	1.28308	4.72237e-05	0.000168268
FAM27B	1.28301	1.11378e-10	1.43319e-09
LOC389634	1.28255	1.1281e-08	9.10149e-08
GALP	1.28207	0.016358	0.0318246
CLDND2	1.28191	5.30629e-13	1.15763e-11
LRIT1	1.28166	0.00189544	0.00464248
SLIT1	1.28134	2.34061e-08	1.76231e-07
LOC286083	1.28119	0.000531877	0.00149096
ANGPTL6	1.28113	4.55086e-25	1.07969e-22
FOXD4L3	1.28107	4.81927e-08	3.38151e-07
LYZL6	1.2803	0.00606103	0.0130837
UPK3A	1.27927	1.24252e-07	7.965e-07
KLF1	1.27908	5.49055e-14	1.47294e-12
LOC401052	1.27782	4.07318e-20	3.63807e-18
FXYD7	1.27767	2.39739e-11	3.6257e-10
GYPC	1.27734	1.33478e-15	5.04162e-14
LOC440518	1.27629	1.50131e-09	1.49188e-08
HHLA1	1.27512	0.0033825	0.00776376
MT3	1.27507	0.00146808	0.00370617
CPEB1	1.27494	1.04432e-05	4.29186e-05
CRIP1	1.27381	4.59043e-12	8.2454e-11
CYP11B1	1.27348	3.9152e-05	0.000142334
IL26	1.27327	1.5032e-06	7.47532e-06
KIAA2022	1.27231	0.000138226	0.000443165
UCP2	1.27188	6.19147e-16	2.55003e-14
ASMT	1.27159	3.38816e-06	1.55426e-05
COL23A1	1.27103	4.68529e-09	4.13292e-08
UNC5CL	1.26994	0.000117198	0.000382584
GCK	1.26943	0.000104243	0.000344391
DBX1	1.26919	0.0033668	0.00773397
RAD9B	1.26752	7.85441e-16	3.13296e-14
SLC22A7	1.26668	5.09604e-05	0.000180304
NOVA1	1.26651	2.59963e-07	1.54574e-06
LOC100124692	1.26638	0.00174435	0.0043184
LOC283587	1.26596	1.10335e-08	8.92715e-08
C1QB	1.26574	3.25957e-10	3.7628e-09
FLT3	1.26543	6.22473e-10	6.78671e-09
SCARNA21	1.26397	1.74276e-07	1.08303e-06
PIWIL3	1.26379	0.00196278	0.0047876
LINC00442	1.26369	0.0176349	0.0340556
TRAF2	1.2636	3.11768e-23	4.96562e-21
SSX3	1.26349	0.00130571	0.0033437
VWCE	1.26313	1.48096e-08	1.16512e-07
PTPRVP	1.26297	7.41267e-07	3.9725e-06
C6orf52	1.26268	1.01076e-11	1.66905e-10
CHRNA4	1.26209	0.00093721	0.00248497
HIST1H2AJ	1.26184	2.01464e-10	2.45245e-09
KRT15	1.25913	2.6304e-06	1.23653e-05
RTEL1	1.25909	1.84328e-15	6.74959e-14
C5orf48	1.25882	0.00673622	0.0143723
LOC145845	1.25835	0.00129855	0.00332723
RNU4ATAC	1.25813	3.91702e-06	1.77012e-05
C2orf83	1.25687	0.000162006	0.00051191
SIGIRR	1.25686	9.25757e-23	1.3345e-20
ERO1LB	1.25633	1.54437e-14	4.65888e-13
HLA-DRB5	1.2561	2.6006e-09	2.45264e-08
KCNK16	1.25603	0.000257534	0.000774132
LOC100505964	1.25581	0.0149466	0.0293747
GNG7	1.25443	1.20879e-12	2.4429e-11
HLA-DQB1	1.25389	5.7368e-10	6.29087e-09
LOC286184	1.25314	0.000411228	0.00118051
PLA1A	1.25171	1.1558e-08	9.31178e-08
LOC255654	1.2515	0.00110346	0.00287654
SLC17A8	1.25137	0.000316453	0.000935315
IFNA21	1.25131	0.0138218	0.0273863
LOC338739	1.25086	8.84415e-16	3.47301e-14
ADRA1B	1.25036	2.79999e-06	1.30789e-05
PBX4	1.25014	1.65449e-15	6.11732e-14
WNK3	1.24964	4.31336e-06	1.9316e-05
PLCXD3	1.24944	5.13084e-05	0.000181347
NFE2L3	1.24939	1.36798e-13	3.40516e-12
ARHGAP26	1.24893	1.7669e-14	5.26741e-13
GCET2	1.24873	5.36008e-19	3.95085e-17
DNAJC5G	1.24733	0.00164535	0.00410276
GLDC	1.24686	0.000181333	0.000565605
RNF165	1.24626	3.90843e-07	2.2288e-06
UBQLN3	1.24621	0.00598975	0.0129458
CBY3	1.24542	7.20996e-09	6.08877e-08
DOK2	1.24416	1.02173e-14	3.2098e-13
C16orf92	1.24369	0.0251871	0.0466315
C12orf12	1.24331	0.000167307	0.00052647
ZBTB32	1.24303	1.82091e-09	1.77691e-08
C14orf23	1.24235	0.00185868	0.00456129
KRTAP5-11	1.24229	0.00843379	0.0175978
EIF4E1B	1.24179	0.000653136	0.00179097
SELPLG	1.24148	8.91865e-17	4.36841e-15
WFIKKN1	1.24084	6.5375e-08	4.43545e-07
TXK	1.24074	3.84877e-13	8.67916e-12
LOC285484	1.24004	6.29377e-07	3.43758e-06
LOC100422737	1.23958	0.000143903	0.000459645
NUP210P1	1.23892	0.000150763	0.000479141
H1FX-AS1	1.23801	8.1971e-14	2.13368e-12
GABBR2	1.23712	1.58869e-05	6.27977e-05
SAA4	1.23482	0.000407222	0.00117122
MYCNOS	1.23439	0.00039485	0.00113952
LOC100133445	1.23402	7.83873e-17	3.88965e-15
C19orf57	1.23344	4.01283e-11	5.78824e-10
VNN2	1.23327	5.87373e-08	4.02831e-07
GOLT1A	1.2332	0.00102933	0.00270127
EPHA6	1.23308	0.00202211	0.00491364
LOC100271702	1.23214	2.0103e-05	7.79478e-05
FNDC7	1.23184	7.03878e-05	0.000241651
CDCP2	1.2316	8.01011e-10	8.50132e-09
AR	1.23147	7.82295e-07	4.17175e-06
GKAP1	1.23137	1.1875e-11	1.93051e-10
SLA	1.23097	5.62835e-14	1.50459e-12
SPAM1	1.22959	0.00201534	0.00490138
ARHGEF33	1.22957	4.72716e-06	2.09834e-05
RGS9	1.22955	2.29468e-11	3.50057e-10
C21orf88	1.22874	0.00687477	0.0146336
JSRP1	1.22693	2.68358e-07	1.59253e-06
LOC100507218	1.2258	2.21091e-05	8.5003e-05
TTTY14	1.22571	0.00132075	0.00337537
LOC644714	1.22545	5.75793e-11	7.9722e-10
HAGHL	1.22544	3.64947e-10	4.17062e-09
GOLGA2P5	1.22543	1.49843e-14	4.53832e-13
CUX2	1.22539	7.70421e-06	3.25308e-05
FLJ33581	1.22462	0.00439515	0.0098093
CELA1	1.22392	7.82584e-06	3.30199e-05
SLAMF7	1.22351	1.37887e-10	1.74131e-09
C16orf79	1.22346	1.62555e-10	2.0298e-09
LOC283683	1.22307	0.000178374	0.000557325
DNAH6	1.223	1.15282e-06	5.89111e-06
SPPL2C	1.22258	0.000329363	0.000969447
IL12A	1.22257	4.65966e-08	3.28469e-07
NOXO1	1.22234	1.35052e-11	2.17075e-10
ZCCHC18	1.22212	3.34643e-10	3.8572e-09
C4orf48	1.22153	2.93428e-10	3.42373e-09
TPTE2	1.22143	5.17828e-06	2.27685e-05
LOC145663	1.22112	9.2173e-06	3.83931e-05
DCST2	1.22112	4.83316e-10	5.38816e-09
NYX	1.21972	9.4043e-05	0.000314111
FAM75D1	1.21969	0.00902424	0.0187157
TNFRSF9	1.2191	4.09191e-12	7.45578e-11
ZNF620	1.21895	3.32416e-12	6.14761e-11
PNMA2	1.21807	1.23905e-07	7.94498e-07
PCDH11Y	1.21773	0.000594319	0.00164754
SYCP3	1.21728	6.64695e-09	5.64892e-08
CD300LF	1.2167	5.48177e-12	9.66353e-11
LOC157273	1.21628	0.00175706	0.00434561
OCM2	1.21625	0.000234788	0.000712756
SLC12A1	1.2161	7.22657e-06	3.07305e-05
CACNA1F	1.21603	1.3989e-11	2.24218e-10
SIGLEC10	1.21554	2.13119e-10	2.58054e-09
IL27RA	1.21515	2.80213e-13	6.5863e-12
FAM78A	1.21495	3.51772e-17	1.85892e-15
LOC285547	1.21433	0.00393555	0.00888983
CORT	1.21433	1.11368e-14	3.46519e-13
PSTPIP1	1.21355	5.13999e-16	2.16393e-14
LOC401242	1.21331	3.15067e-09	2.90172e-08
SLC15A5	1.21299	0.00389294	0.00880318
LOC285889	1.21234	0.000616735	0.00170284
NR1H4	1.21225	0.000259394	0.000778958
OR10AD1	1.21192	0.000365274	0.00106455
CTLA4	1.21166	2.33737e-11	3.55617e-10
HLA-DRB6	1.21148	9.89966e-09	8.07574e-08
SLC3A1	1.21124	2.81816e-05	0.000105622
FGF23	1.21113	0.000761668	0.00205957
CIITA	1.21107	5.6617e-09	4.89377e-08
ADAM28	1.21064	6.04937e-08	4.13258e-07
LOC100128554	1.21025	0.000487265	0.00137709
SYNDIG1L	1.20963	1.22899e-07	7.88713e-07
PRCD	1.2087	2.24611e-09	2.14676e-08
C14orf177	1.20838	0.0267224	0.0490909
WDR64	1.20834	1.04978e-10	1.35851e-09
HAO2	1.20779	8.98157e-06	3.7466e-05
AKNA	1.20764	4.02476e-23	6.23591e-21
LOC100130301	1.20752	5.50093e-06	2.40524e-05
SNHG9	1.20737	4.33902e-10	4.88553e-09
IL22RA2	1.20729	1.97304e-06	9.54909e-06
AK8	1.20708	1.89067e-07	1.16446e-06
SERPINI2	1.20697	0.0142178	0.0280976
POU4F2	1.20673	0.000327237	0.00096406
DOK3	1.20625	4.69583e-19	3.49517e-17
HIST1H2BI	1.20583	1.03892e-08	8.45393e-08
FAM184A	1.20583	3.29512e-07	1.91258e-06
SH3GL2	1.20499	0.000710547	0.00193235
CYP17A1	1.20426	3.38836e-09	3.10057e-08
MIR4521	1.20398	0.0139803	0.0276666
OR10T2	1.20355	0.00221687	0.0053323
ZGLP1	1.2005	1.55436e-10	1.94945e-09
GFRAL	1.20018	0.000560926	0.00156335
CCL1	1.19953	0.000123415	0.000400698
TBC1D21	1.19937	0.00302135	0.00703263
OR6T1	1.19934	0.00122892	0.0031677
CREB3L3	1.19785	1.73982e-07	1.0815e-06
MT1H	1.19672	1.64835e-06	8.11735e-06
C2orf61	1.19568	6.10938e-06	2.63836e-05
OLFM1	1.19554	1.5965e-05	6.30624e-05
LOC285692	1.19551	0.00484822	0.0106968
TMEM132B	1.19524	3.44225e-08	2.50242e-07
PCDHB1	1.19465	0.0097772	0.0201161
P2RX1	1.19453	6.84959e-11	9.26403e-10
CCL8	1.19285	2.38925e-07	1.43129e-06
KLRF1	1.19236	9.05269e-08	5.96425e-07
FAM211A	1.19225	6.13435e-13	1.32558e-11
MIR604	1.19217	0.00168325	0.00418534
FMO1	1.19216	6.70103e-07	3.63907e-06
APOBEC3D	1.19199	3.66193e-13	8.31547e-12
TMEM89	1.19138	8.56866e-07	4.51968e-06
MIR3183	1.19138	0.0258216	0.0476485
KCNS1	1.19091	0.00115026	0.00298521
RAB26	1.19083	5.83729e-08	4.00935e-07
CCDC135	1.19071	0.000114554	0.000374652
USH2A	1.19053	1.15364e-08	9.29773e-08
LOC401431	1.19023	2.75613e-09	2.58434e-08
FLJ26850	1.19003	2.13181e-07	1.29443e-06
EPB42	1.1899	0.000332642	0.000978213
FCN2	1.18881	0.00141409	0.00358457
CLEC1A	1.18865	2.74604e-11	4.10393e-10
C1orf162	1.18842	4.52475e-17	2.3691e-15
LOC339685	1.18825	2.09493e-06	1.00876e-05
CHRNB3	1.18781	0.000498869	0.00140726
C17orf104	1.18753	9.28461e-10	9.68253e-09
CENPW	1.18737	2.42444e-18	1.59593e-16
HLA-DRB1	1.18734	3.19113e-09	2.93543e-08
SSX8	1.18611	0.0245661	0.0456005
GLS2	1.18566	1.89028e-06	9.17779e-06
IL32	1.18548	4.34787e-11	6.21639e-10
C5orf39	1.18427	6.14152e-13	1.32587e-11
ARGFXP2	1.18345	8.87773e-07	4.66434e-06
MTRNR2L7	1.18316	3.80747e-07	2.17832e-06
LOC100507362	1.18298	0.00200728	0.00488438
SPN	1.18256	8.31178e-10	8.7928e-09
SNORD104	1.18235	2.31605e-08	1.74554e-07
FAM47C	1.1821	0.000462021	0.00131266
LOC729966	1.18135	0.00134607	0.00343358
OPALIN	1.18099	0.00229453	0.00549934
PSMB10	1.18019	6.94285e-17	3.47539e-15
CALML6	1.17988	6.30627e-05	0.000219084
MIR25	1.17968	1.53033e-09	1.51674e-08
ARHGAP30	1.17928	6.09754e-18	3.72326e-16
E2F1	1.17926	5.52713e-15	1.8324e-13
PTCHD3	1.17902	0.000669933	0.00183126
C22orf31	1.17792	5.88825e-07	3.23626e-06
GUSBP11	1.17741	6.18407e-15	2.03244e-13
LOC100129427	1.17653	0.0028053	0.00658017
ZIM2	1.17633	0.0002182	0.000667166
CPAMD8	1.17628	5.18092e-08	3.60087e-07
GPHA2	1.17603	0.000641864	0.0017641
CCL20	1.17537	9.99696e-05	0.000331983
FAM75C2	1.17459	0.00324384	0.00748396
SLC22A12	1.17444	3.0593e-07	1.79261e-06
DAO	1.1728	0.000474682	0.00134385
ARL9	1.17271	6.60723e-08	4.47343e-07
HIST2H2AC	1.17203	2.3279e-12	4.48564e-11
AATK-AS1	1.17177	0.000934891	0.00247969
LIPF	1.17153	0.00916952	0.0189876
XKR5	1.17096	7.07638e-05	0.000242582
PTPRC	1.17035	8.45872e-09	7.0338e-08
CYFIP2	1.17014	2.30484e-11	3.51137e-10
LOC285375	1.16941	0.00843423	0.0175978
GUCY2GP	1.16911	0.000540745	0.00151265
ZFHX2	1.1689	3.3574e-09	3.07719e-08
PTTG2	1.16861	1.65522e-13	4.06682e-12
FAM81A	1.16839	5.08548e-08	3.54753e-07
FLJ46361	1.16752	1.29459e-07	8.27403e-07
TAGAP	1.16716	3.9227e-10	4.44716e-09
C4orf51	1.16646	0.0044202	0.00986231
PRKAR2B	1.16639	1.18579e-09	1.20839e-08
CATSPERD	1.16587	0.000208442	0.000640512
LAMB2P1	1.16581	1.03464e-10	1.34162e-09
GIMAP4	1.16471	7.36508e-14	1.93035e-12
COL6A4P2	1.16453	2.64028e-06	1.24092e-05
SDSL	1.16449	4.061e-13	9.13064e-12
DOCK2	1.16376	4.17394e-10	4.70856e-09
AKAP5	1.16276	4.09159e-14	1.1337e-12
ATP2B2	1.16226	1.38806e-05	5.56689e-05
CLEC4E	1.16206	9.88997e-09	8.07073e-08
TPH2	1.16083	0.00330305	0.00760286
LOC283332	1.16036	0.00126656	0.00325479
SELENBP1	1.16031	6.12901e-08	4.18175e-07
PLD4	1.16015	4.01149e-08	2.87494e-07
LOC400620	1.16012	0.00664326	0.0141899
LDHC	1.15984	0.000649053	0.00178128
SNX20	1.15979	9.85045e-11	1.28643e-09
ATP2A3	1.15933	1.2295e-13	3.08403e-12
RHPN1	1.15911	1.75205e-07	1.08821e-06
RBMXL2	1.15889	2.63536e-05	9.92936e-05
CXCL10	1.15843	0.000222698	0.000679497
WDR34	1.1584	3.14925e-19	2.43143e-17
OR10H5	1.15824	0.0151262	0.0296944
OR7E156P	1.15734	4.22812e-08	3.00749e-07
MOXD1	1.15643	3.70054e-06	1.68264e-05
LOC100506422	1.15624	0.00305756	0.00710385
C9orf142	1.15612	5.35537e-17	2.76585e-15
KIAA1683	1.15609	1.26299e-07	8.0871e-07
EFCAB9	1.15574	0.00194253	0.00474456
KRTAP10-1	1.1557	0.0211364	0.0398372
ZAR1L	1.15524	4.88876e-05	0.000173653
FAM209B	1.15499	7.86368e-12	1.3336e-10
IL12RB1	1.15427	4.77775e-09	4.20634e-08
HTR6	1.15422	4.49189e-10	5.03729e-09
FLT3LG	1.15402	3.45831e-22	4.63333e-20
SOCS1	1.15401	2.42156e-16	1.09431e-14
FNDC9	1.15358	2.67819e-07	1.58974e-06
LOC100506801	1.15318	8.29528e-13	1.72858e-11
SLC25A21	1.15314	8.24506e-08	5.47651e-07
IL2RB	1.1526	1.78786e-10	2.20586e-09
ADAD1	1.15218	0.0119343	0.0239992
CR1	1.15182	7.05813e-06	3.00703e-05
SLC28A1	1.15166	2.88851e-06	1.34372e-05
STXBP6	1.15086	0.000153642	0.000487374
NR1H3	1.1505	2.02387e-16	9.32426e-15
ARMC12	1.14975	1.57823e-08	1.23356e-07
HLA-DQA1	1.14975	2.2127e-08	1.67208e-07
SNAP25	1.14902	5.61991e-06	2.44974e-05
ADRB3	1.14895	1.3285e-06	6.70015e-06
FAM173A	1.14858	1.75734e-17	9.93181e-16
RNF17	1.14827	1.30568e-05	5.26152e-05
PROCA1	1.14813	4.07489e-14	1.13221e-12
SERPINA13	1.14786	0.000770862	0.0020822
APOF	1.14779	7.1943e-05	0.000246254
KRT8	1.14717	2.54164e-05	9.61601e-05
LOC100131096	1.1466	2.61318e-16	1.16246e-14
NANOGNB	1.14591	0.0212599	0.0400376
O3FAR1	1.14549	1.68793e-06	8.29078e-06
UGT2B10	1.1454	0.0110308	0.0223561
LOC100505483	1.1443	2.66631e-06	1.25212e-05
PSMB9	1.14427	3.35613e-11	4.93348e-10
LOC284933	1.14351	0.0139301	0.0275769
LOC100499194	1.14345	3.12758e-05	0.000116205
TMEM174	1.14311	0.0206297	0.038983
CCL3	1.14294	3.11599e-09	2.87443e-08
C17orf67	1.14185	8.72806e-11	1.15576e-09
ANKRD30BP2	1.14177	0.000104563	0.00034526
LOC100652791	1.1411	0.000314356	0.000929839
WNK2	1.14088	0.000327658	0.00096505
VAMP1	1.14081	1.75519e-18	1.17232e-16
FLJ38576	1.13996	8.26929e-10	8.75599e-09
C17orf64	1.13969	0.000156717	0.0004963
WBSCR17	1.13846	4.27996e-05	0.000154046
C3orf27	1.13668	0.00219228	0.00528317
XKR7	1.1361	4.14502e-05	0.000149781
WBP2NL	1.1354	7.21365e-08	4.84084e-07
TBC1D3P2	1.13536	0.00236447	0.00565309
C17orf50	1.13487	2.59051e-05	9.77332e-05
MIR939	1.13418	0.000414568	0.00118935
LOC644656	1.13397	5.03281e-11	7.07576e-10
TLE2	1.13279	2.72102e-08	2.01935e-07
FAM75D5	1.13251	0.00682987	0.0145489
RIC3	1.13241	1.03666e-05	4.26267e-05
MIR146A	1.13191	0.000484495	0.00137011
LOC100507331	1.13127	2.11837e-12	4.11673e-11
SNORA57	1.13088	4.65812e-08	3.28462e-07
TRPV6	1.13033	0.000234473	0.000711952
PSPN	1.12863	2.44373e-09	2.31814e-08
HAVCR1	1.12854	0.00011306	0.000370457
C1orf227	1.12806	2.22158e-06	1.06345e-05
FAM189A2	1.12777	1.20427e-05	4.88659e-05
FBN3	1.12762	0.00190673	0.00466562
PRIMA1	1.12527	1.40585e-05	5.62735e-05
LOC285577	1.12505	0.00320022	0.00739755
SLC25A31	1.12501	4.40063e-05	0.000158015
MIR622	1.12497	1.31263e-06	6.62892e-06
IL10RA	1.12453	5.1261e-11	7.18474e-10
PRR22	1.12405	2.78866e-09	2.60947e-08
SLC25A41	1.12384	1.81277e-05	7.09531e-05
MYCN	1.12356	3.23976e-06	1.49219e-05
SNAI3	1.12316	5.05072e-14	1.36298e-12
RMI2	1.12273	2.95816e-16	1.28824e-14
LIMS3-LOC440895	1.12209	0.00179049	0.00441441
CYTH4	1.12146	9.93615e-13	2.04431e-11
GLOD5	1.12105	0.000699588	0.00190573
RNF212	1.12009	0.00116492	0.00302017
SVIP	1.11874	2.14536e-07	1.30127e-06
FOXA1	1.11794	0.000304506	0.000902933
LOC100505659	1.11772	0.0180124	0.0346758
LAPTM5	1.11715	6.17565e-12	1.077e-10
SAP25	1.11492	7.07636e-05	0.000242582
DPPA5	1.11452	0.0269104	0.0494203
LOC647946	1.11413	1.94473e-06	9.42005e-06
CLUL1	1.11301	0.000416065	0.00119304
SYCE1L	1.11271	1.17989e-07	7.59775e-07
SPINK2	1.11203	1.2157e-05	4.93036e-05
CD69	1.11179	2.37367e-08	1.78499e-07
ICAM2	1.11169	9.27189e-15	2.94118e-13
PAR1	1.11164	0.0100666	0.020624
TG	1.11137	5.01175e-05	0.000177717
PADI6	1.11086	0.000839414	0.00224659
HIGD1C	1.11082	0.00333712	0.00767586
TEX22	1.10882	1.50355e-09	1.49345e-08
LOC400548	1.10848	2.3499e-08	1.76872e-07
HES6	1.10803	2.52669e-09	2.39085e-08
LOC254099	1.10759	0.00140786	0.00357196
NCKAP1L	1.10718	1.06356e-09	1.09263e-08
SNHG12	1.10702	1.83831e-10	2.25833e-09
MIR149	1.10669	0.0113163	0.0228776
LOC338817	1.10589	2.39376e-07	1.43324e-06
ANKRD44	1.10569	4.54883e-14	1.24524e-12
CYP21A2	1.1056	1.05339e-05	4.3247e-05
COL18A1-AS1	1.10542	1.4352e-06	7.17632e-06
TYROBP	1.10484	3.38678e-11	4.97293e-10
BATF3	1.10428	2.78277e-14	8.07393e-13
SPATC1	1.10377	1.93055e-11	2.99287e-10
C11orf53	1.10313	0.000857208	0.00228937
C9orf50	1.10302	8.79879e-09	7.28202e-08
DOC2GP	1.1026	7.7213e-05	0.000262204
GPR65	1.10243	2.3928e-11	3.62356e-10
ADAMDEC1	1.10243	2.34295e-05	8.96254e-05
RHEBL1	1.10232	1.36625e-14	4.18248e-13
GPR112	1.10109	0.000358678	0.00104785
LOC100130950	1.10066	9.22718e-20	7.84173e-18
ACSL6	1.10057	3.46227e-05	0.000127229
HCRTR1	1.09952	9.68176e-06	4.01047e-05
LY86-AS1	1.09917	3.22083e-05	0.000119261
RASSF2	1.09859	4.16354e-11	5.98666e-10
MIR4489	1.09809	3.89335e-05	0.000141563
ODF1	1.09765	0.0154326	0.0302437
TNFRSF4	1.0975	5.72555e-13	1.24195e-11
IL9R	1.09686	3.52769e-11	5.14383e-10
C19orf46	1.09652	0.000627157	0.00172785
MCOLN2	1.09624	1.22669e-12	2.47687e-11
PDZD3	1.09595	1.40338e-06	7.03728e-06
PAK3	1.09584	0.000217469	0.0006652
LOC100505835	1.09523	0.0055558	0.0120916
LOC100287792	1.09471	5.23515e-06	2.29949e-05
CENPM	1.09426	2.4498e-15	8.73186e-14
OPRM1	1.09396	0.000593574	0.00164568
RNASE6	1.09345	1.51373e-11	2.40424e-10
NR3C2	1.09335	3.46124e-05	0.000127212
TMEM108	1.09318	1.83248e-05	7.16507e-05
MYO1F	1.09313	5.17352e-13	1.13847e-11
ANKRD30A	1.09291	0.00107705	0.00281284
RCSD1	1.09112	3.9082e-11	5.66192e-10
BCYRN1	1.09066	8.99558e-05	0.000301476
GADD45G	1.09024	2.21359e-08	1.67219e-07
FLJ40292	1.09	1.69496e-07	1.05707e-06
LOC100652846	1.0894	2.15266e-06	1.03415e-05
LOC728537	1.08938	6.49922e-09	5.54198e-08
MEP1B	1.0892	5.67756e-07	3.12953e-06
TMEM163	1.0891	4.56533e-06	2.03452e-05
HCLS1	1.08882	1.56871e-11	2.47773e-10
RPL13AP17	1.08881	2.60484e-06	1.2273e-05
SIGLEC14	1.08773	6.28603e-07	3.435e-06
MIR29C	1.0877	3.88868e-06	1.75906e-05
PLCB2	1.08742	4.32455e-14	1.191e-12
ARHGDIB	1.08726	6.7661e-21	6.98275e-19
RNF148	1.08667	1.05574e-06	5.44882e-06
FOXD4	1.08652	4.5195e-09	4.0053e-08
LOC100507055	1.08642	2.51596e-05	9.53078e-05
C17orf99	1.08621	1.98613e-08	1.51952e-07
HLA-DPA1	1.08551	2.92412e-08	2.15882e-07
ZNF540	1.08538	6.06671e-11	8.36412e-10
AHSP	1.08479	5.64645e-05	0.000198187
NDST3	1.08366	5.38964e-05	0.000189787
PRSS42	1.08337	0.000378204	0.00109689
C2orf78	1.08329	0.00368174	0.0083872
MIR3193	1.08309	0.00462532	0.0102647
B3GAT2	1.08287	0.00510867	0.0112268
FAM75C1	1.08275	0.0206805	0.0390725
C10orf113	1.08235	0.00118865	0.00307504
GLRA1	1.08199	0.000781255	0.00210653
IGFBPL1	1.08176	0.00141361	0.00358415
LOC283856	1.08169	0.000825619	0.00221409
FAM209A	1.08133	1.98984e-08	1.52134e-07
LOC100133050	1.0811	0.00638415	0.0137071
ZNF804A	1.08047	3.82548e-07	2.18753e-06
LOC100505696	1.08026	3.29286e-14	9.41006e-13
MEIG1	1.08012	2.01952e-08	1.54248e-07
TUBA3C	1.07965	6.37846e-06	2.74472e-05
LOC286059	1.07956	5.11058e-10	5.66141e-09
NPFF	1.07954	4.19125e-09	3.74941e-08
GCHFR	1.07911	3.94428e-09	3.54518e-08
C3orf24	1.07898	9.2576e-05	0.000309711
HIST1H2AB	1.07858	1.82589e-06	8.89553e-06
RNF186	1.07851	0.00586148	0.0127107
KRT18P55	1.07816	4.62348e-09	4.08742e-08
HPVC1	1.07772	0.0264834	0.0487266
FAM71E2	1.07697	0.0090736	0.0188044
GNRH1	1.07656	8.02386e-10	8.51195e-09
LSM3	1.07586	5.71904e-22	7.44325e-20
LIFR	1.07578	8.62127e-07	4.54427e-06
GYPE	1.07482	1.19451e-09	1.2151e-08
SPAG4	1.07476	7.96584e-11	1.06535e-09
CECR1	1.07453	2.06879e-08	1.57482e-07
DISC2	1.07414	0.00320273	0.00740263
MIR3607	1.07384	8.78417e-07	4.62158e-06
ACY3	1.07352	5.24013e-08	3.63648e-07
ITPK1-AS1	1.07324	6.67044e-05	0.000230086
MBL1P	1.07307	1.21683e-05	4.93404e-05
KCNU1	1.07277	0.00221541	0.0053299
CXCL11	1.07269	0.00195017	0.00476219
CHPT1	1.07181	2.86703e-09	2.67293e-08
NANOG	1.07135	0.000920383	0.00244434
MAP3K14	1.07122	2.68789e-19	2.10376e-17
GAB3	1.07081	6.62742e-13	1.41468e-11
HSD17B14	1.07036	9.27805e-11	1.22134e-09
TXLNG2P	1.07023	0.0034878	0.00797731
SEC31B	1.06939	3.61882e-09	3.28637e-08
CBS	1.06932	8.08723e-06	3.40282e-05
UCN	1.06916	7.97371e-08	5.31176e-07
LOC145474	1.06888	6.70047e-05	0.000231017
ELSPBP1	1.06885	0.0062678	0.0134878
ACTL7A	1.0684	0.000364598	0.00106285
MIP	1.06833	2.0753e-09	1.99607e-08
ENPP4	1.06813	8.74615e-07	4.60477e-06
RELB	1.06754	3.31804e-20	2.99887e-18
HERC2P7	1.06737	1.25039e-06	6.34274e-06
MGC16703	1.06725	2.02356e-07	1.23463e-06
FSHR	1.06682	0.0139868	0.0276747
LINC00207	1.06669	0.00472624	0.0104642
CHRNA3	1.06608	7.45266e-06	3.15858e-05
TNFAIP8L2-SCNM1	1.06601	1.50666e-08	1.1833e-07
KLHL1	1.06529	0.00611191	0.0131848
HOXC9	1.06511	3.58547e-08	2.59329e-07
FLJ30838	1.06346	0.000329862	0.000970665
KRT18	1.06299	3.7271e-10	4.24655e-09
TMEM132D	1.06292	3.40288e-05	0.00012529
SNRPD2P2	1.06284	0.00549817	0.0119799
SLC4A10	1.06238	7.70944e-05	0.000261841
BCL2A1	1.06226	4.02763e-08	2.8856e-07
SPHKAP	1.06225	0.000819617	0.00219929
GBP4	1.06222	1.61756e-06	7.98298e-06
SI	1.06204	0.00489344	0.0107893
LOC389033	1.06158	0.000305494	0.000905273
CYP11A1	1.06049	0.00168307	0.00418534
LOC255167	1.05998	0.00145051	0.00366791
ETV7	1.05921	2.56239e-08	1.90972e-07
CELF4	1.05887	0.000238051	0.000721278
KLF17	1.05839	0.000336196	0.000987517
CCDC146	1.05825	4.04603e-10	4.57559e-09
MIR3074	1.05821	4.1927e-05	0.00015136
SNORD99	1.05813	2.27123e-07	1.37105e-06
RASL10A	1.05809	3.59569e-09	3.27072e-08
ANKRD19P	1.05791	8.43632e-14	2.18845e-12
PTTG3P	1.05699	1.39192e-14	4.25535e-13
RGS1	1.05673	3.62705e-09	3.29122e-08
TCF7	1.05642	1.12561e-12	2.28697e-11
GHRLOS2	1.05602	3.1622e-18	2.04029e-16
SARDH	1.05596	2.58257e-10	3.03982e-09
GPBAR1	1.05559	9.78429e-11	1.27999e-09
LOC100289092	1.05552	6.20839e-08	4.22853e-07
TMEM160	1.05388	5.6108e-12	9.86808e-11
HLA-DRA	1.05376	3.15781e-08	2.31336e-07
ATP1A4	1.05347	2.60596e-06	1.22758e-05
IL15	1.05274	2.2925e-10	2.73945e-09
C10orf62	1.05257	0.00103067	0.00270443
RFPL3-AS1	1.05211	2.05778e-05	7.96261e-05
CCR2	1.05209	1.00886e-05	4.16112e-05
PIDD	1.05131	1.09189e-19	9.14297e-18
LOC100128252	1.0495	1.61062e-06	7.95219e-06
VSTM2B	1.04942	0.000282423	0.00084294
SEMA6A	1.04839	4.77989e-07	2.67027e-06
PTTG1	1.04808	7.36931e-16	2.97068e-14
FAT3	1.04764	0.000661518	0.0018109
PRLHR	1.04761	0.0122843	0.0246379
AFF3	1.04747	2.41651e-05	9.20836e-05
NFAM1	1.04704	7.7054e-09	6.46972e-08
GHSR	1.04559	0.0021576	0.00520842
C2orf89	1.04508	1.38021e-06	6.93637e-06
MDK	1.04385	1.41363e-08	1.11717e-07
CYP2D6	1.04343	8.13401e-09	6.78609e-08
FLJ43860	1.04319	2.70896e-05	0.000101864
LOC388813	1.0431	1.19217e-06	6.0729e-06
N4BP2L1	1.04246	2.98666e-12	5.58032e-11
RNU12	1.04225	0.000981715	0.00258851
FCER1G	1.04221	1.4717e-10	1.85088e-09
TMSB4Y	1.04219	2.43152e-06	1.1528e-05
LOC100289230	1.04166	1.67018e-12	3.30208e-11
ITGAM	1.04148	3.10176e-07	1.81375e-06
ACSM5	1.04147	2.73253e-05	0.000102666
LOC100128788	1.04129	6.38401e-08	4.33778e-07
RDM1	1.04089	3.48998e-07	2.01286e-06
PSIP1	1.04051	8.18824e-16	3.24905e-14
RMRP	1.04038	1.24904e-05	5.05205e-05
TEKT5	1.03985	3.13245e-06	1.44715e-05
FAM65C	1.03966	2.29146e-07	1.38105e-06
TMSB10	1.03906	2.13891e-11	3.29383e-10
FAM47A	1.03842	0.0108737	0.0220711
LOC340073	1.03826	0.000213118	0.000653118
ISYNA1	1.0379	4.442e-07	2.50115e-06
LOC283214	1.03671	0.000922765	0.00245009
OVGP1	1.03663	5.33814e-10	5.88487e-09
CA7	1.03651	0.000389047	0.00112463
PSME2	1.03594	8.16788e-16	3.24662e-14
KIAA0226L	1.03564	7.36661e-10	7.89934e-09
ICOS	1.03561	3.79561e-08	2.7287e-07
HOXB9	1.03523	0.00152109	0.00382471
RPL35	1.03473	2.41498e-12	4.63384e-11
KLHL32	1.03472	3.79983e-06	1.72434e-05
TNFRSF1B	1.03393	3.0308e-12	5.65353e-11
CYLC2	1.03355	0.00227188	0.00545079
LHFPL1	1.03339	0.00199537	0.00485748
LOC283693	1.0333	7.48129e-13	1.58065e-11
NT5M	1.03227	1.57551e-06	7.79915e-06
ITGA2B	1.03221	2.35684e-08	1.77335e-07
RNF207	1.03062	6.53903e-09	5.56759e-08
DUSP15	1.02999	1.62444e-06	8.01521e-06
LOC158435	1.02985	0.00688883	0.0146622
MTTP	1.02956	3.89225e-05	0.000141545
ZNF488	1.02872	9.17105e-08	6.0335e-07
P2RY13	1.0286	1.1538e-06	5.89347e-06
SLC9A11	1.02833	0.00135809	0.00346197
LOC201617	1.02803	0.00385184	0.00872584
LIX1	1.02792	0.000551197	0.00153868
LOC100507043	1.02696	0.00840214	0.0175421
COLQ	1.02677	1.27188e-08	1.01643e-07
MPP2	1.02673	1.64977e-06	8.12087e-06
LOC728743	1.02651	2.73451e-17	1.48289e-15
RPS28	1.02632	4.82381e-07	2.6915e-06
ZG16	1.02628	0.00517865	0.0113598
EXD1	1.02618	7.45224e-06	3.15858e-05
C16orf54	1.02608	8.40311e-07	4.44368e-06
LOC388553	1.02561	0.000354115	0.00103549
SIRPD	1.02545	0.000141542	0.000453095
LOC100506123	1.02538	1.16035e-07	7.48883e-07
SNORD60	1.02442	2.15081e-07	1.30319e-06
PLEK	1.02394	6.57193e-07	3.57664e-06
MTMR7	1.02385	1.50314e-17	8.58035e-16
DDX4	1.02385	0.00433467	0.00969046
TAL2	1.02335	7.89534e-05	0.000267596
CCL16	1.02332	0.000808748	0.00217346
PDE6G	1.02326	1.53902e-08	1.20622e-07
ACSM2A	1.0232	0.0148161	0.0291559
IER5L	1.02297	2.68432e-12	5.10334e-11
LHX2	1.02295	0.000195449	0.000604337
ODF3B	1.02253	9.82376e-16	3.81819e-14
CATSPERG	1.02243	1.87613e-11	2.92276e-10
CFHR1	1.02158	1.43043e-09	1.42768e-08
SSR4	1.02145	5.67012e-21	5.97883e-19
LOC100507117	1.02126	5.10231e-08	3.55709e-07
LOC100506844	1.0209	7.62625e-10	8.13181e-09
FAM71D	1.02083	7.74421e-07	4.1346e-06
SLC12A3	1.02063	1.63081e-07	1.01986e-06
C21orf58	1.02052	7.89759e-15	2.54781e-13
ITM2A	1.02034	4.92819e-09	4.32042e-08
AIPL1	1.02029	0.00170086	0.00422544
SYTL3	1.02012	2.16628e-13	5.21005e-12
MT1G	1.01983	2.94366e-06	1.36548e-05
ERVFRD-1	1.01972	9.61734e-05	0.000320475
LOC100505622	1.01967	2.31054e-07	1.38962e-06
LOC100505549	1.01939	8.34051e-22	1.04952e-19
KIT	1.01916	1.56766e-06	7.76535e-06
ICOSLG	1.0176	3.69119e-13	8.37357e-12
MIR3682	1.01749	5.67277e-09	4.89776e-08
PLA2G1B	1.01702	0.000431583	0.00123365
SIGLEC12	1.01691	0.000102762	0.000340239
DKFZP434H168	1.01687	0.0178541	0.0344032
FOXD4L6	1.01684	1.39468e-05	5.58954e-05
LILRB4	1.0168	4.79216e-06	2.12347e-05
C11orf93	1.0163	0.000185796	0.000577936
RPS4Y2	1.01618	0.000883663	0.00235423
LOC100507424	1.01608	1.58716e-09	1.56898e-08
LOC643770	1.01544	3.00631e-08	2.21376e-07
EFCAB3	1.01491	0.000127761	0.000413277
MIR3178	1.01483	0.0247184	0.0458645
LOC256021	1.01398	4.83791e-09	4.24945e-08
APOBEC3F	1.01395	3.49055e-13	7.99003e-12
LINC00176	1.01385	9.02013e-07	4.7337e-06
SHISA3	1.01337	0.00640207	0.0137391
LOC100506585	1.01282	1.03563e-06	5.35838e-06
CD226	1.01253	7.32421e-07	3.93527e-06
SLC7A9	1.01237	1.23171e-05	4.98993e-05
LILRA4	1.01222	0.000106904	0.000352162
RPL39	1.0122	3.09359e-10	3.58938e-09
ZCWPW1	1.01203	2.54729e-10	3.00607e-09
BTN2A2	1.0116	1.41915e-18	9.7651e-17
SNORA47	1.01153	0.0210646	0.0397191
OR2C3	1.01057	0.0111805	0.0226313
LOC285796	1.00987	0.0032974	0.00759289
C5orf64	1.00977	0.000129132	0.000417059
CLEC10A	1.0097	5.26207e-06	2.30967e-05
CEACAM4	1.00882	9.35526e-08	6.14759e-07
IFI30	1.00878	6.82599e-14	1.79941e-12
LOC441454	1.00874	1.08879e-12	2.22009e-11
MIR4530	1.00868	0.00627425	0.0134992
LAT2	1.00821	3.16565e-16	1.37335e-14
SLC17A6	1.00761	0.019219	0.036701
FAM195A	1.00741	5.59001e-10	6.14766e-09
NAT8B	1.00675	2.27451e-05	8.72418e-05
ANO4	1.00627	0.00131398	0.00336147
PHPT1	1.00625	5.9633e-12	1.04317e-10
DPEP1	1.00621	0.000321921	0.000949997
C6orf195	1.00603	9.09489e-07	4.76854e-06
C9orf116	1.00588	1.72086e-09	1.69233e-08
LY75	1.00515	1.71936e-08	1.33454e-07
FGD2	1.00507	5.45475e-11	7.5867e-10
TNFSF13B	1.00435	5.10961e-08	3.56109e-07
AGER	1.00426	2.33414e-12	4.49386e-11
RPL13AP3	1.00385	2.69815e-09	2.53519e-08
RNASE2	1.00187	1.27634e-07	8.16342e-07
HAVCR2	1.00082	1.83429e-09	1.78691e-08
PLEKHO1	1.00023	2.22206e-14	6.50508e-13
NEFL	-1.0003	0.000706432	0.00192299
JPH2	-1.00045	0.000350683	0.00102676
C4orf6	-1.00052	0.000945211	0.00250414
RAET1E	-1.00095	3.8285e-05	0.00013945
DNAH3	-1.00124	4.31413e-09	3.84875e-08
SH3D19	-1.00169	2.97253e-23	4.80159e-21
KANK1	-1.00179	2.03632e-09	1.96355e-08
ECM1	-1.00203	7.41131e-07	3.9725e-06
ENO3	-1.00279	0.00177476	0.00438321
PTPRG	-1.00284	4.8776e-10	5.42708e-09
HBEGF	-1.00285	5.19724e-09	4.52839e-08
SLC5A4	-1.00321	0.000165258	0.000520668
SLC38A7	-1.00337	1.0637e-20	1.05794e-18
PRAP1	-1.00345	0.00115001	0.00298491
TRIM58	-1.00355	0.00508381	0.0111776
PALLD	-1.0036	1.17225e-21	1.43543e-19
PTPRH	-1.00388	7.0214e-06	2.99418e-05
KIAA1257	-1.00394	6.08244e-05	0.000212182
RELN	-1.00431	8.57252e-05	0.0002887
TMEFF1	-1.00468	7.06838e-05	0.000242497
MAPK6	-1.00481	4.0858e-19	3.07122e-17
TGM3	-1.00513	0.0209278	0.0394808
ADAMTSL4	-1.00514	1.707e-07	1.06284e-06
PPFIBP1	-1.00572	5.36399e-24	9.93861e-22
SYN3	-1.00639	7.07257e-05	0.000242524
AHNAK	-1.00699	9.60918e-16	3.74758e-14
LOC154092	-1.00721	6.82685e-06	2.91778e-05
IL1RAP	-1.00727	3.43167e-13	7.88696e-12
FAM26E	-1.00808	6.55286e-08	4.44322e-07
CDO1	-1.0083	0.000741476	0.0020095
MAP3K9	-1.00863	2.20549e-11	3.37809e-10
TPTEP1	-1.0093	0.000762183	0.00206072
PGR	-1.00953	0.000149975	0.000477005
MIR24-2	-1.00963	0.000979316	0.00258308
MIR4720	-1.00983	7.83329e-07	4.17531e-06
TRIO	-1.01051	1.69081e-15	6.24149e-14
AGT	-1.01075	0.000380704	0.00110345
CRIM1	-1.01093	2.37096e-15	8.49072e-14
SNORA28	-1.01097	0.00120582	0.00311436
TRAM1L1	-1.01197	7.89183e-07	4.2016e-06
CXCR1	-1.01225	0.000254549	0.000765866
LOC100505875	-1.01332	0.000359576	0.00104969
PPP1R3C	-1.01368	0.000113149	0.000370697
CLSTN2	-1.01397	5.69729e-05	0.000199879
OLFML2A	-1.01586	6.59206e-10	7.15296e-09
NBEAL1	-1.01605	1.94693e-13	4.74767e-12
SNORA14A	-1.01611	0.00708209	0.0150244
MMP2	-1.01614	2.84699e-07	1.68205e-06
LOC340074	-1.01628	0.00375381	0.00852837
NALCN	-1.01695	0.000124187	0.000402918
PROM1	-1.01711	0.0133759	0.0265929
TMC7	-1.01757	3.8452e-12	7.05139e-11
FAM13C	-1.01758	3.72508e-06	1.69279e-05
DEFB4A	-1.01792	0.0189971	0.0363289
HTR7	-1.01869	1.72261e-05	6.76802e-05
RNF223	-1.01882	1.8282e-06	8.90486e-06
TTC7B	-1.01958	2.14962e-16	9.83125e-15
PCDHGB2	-1.01983	6.41896e-05	0.000222355
THRB	-1.02064	6.94192e-08	4.68333e-07
C9orf4	-1.02177	0.0232961	0.0434656
MXD1	-1.02191	1.20333e-10	1.53886e-09
HOXD4	-1.02224	3.75018e-05	0.000136882
MSLN	-1.02269	0.00586248	0.0127117
SLCO1A2	-1.02354	0.00451231	0.0100442
EVPLL	-1.024	7.67547e-06	3.24335e-05
BCO2	-1.02416	2.06969e-06	9.98081e-06
SLC6A1	-1.02442	3.28235e-06	1.50875e-05
CIDEA	-1.0253	0.00163213	0.00407336
SYT14L	-1.02547	0.0252537	0.0467434
GOLIM4	-1.02552	4.82134e-11	6.81631e-10
SGIP1	-1.02613	3.89924e-09	3.51163e-08
PCDH18	-1.02656	1.29033e-08	1.02973e-07
PLA2G4A	-1.02662	3.49738e-06	1.59953e-05
SATB2	-1.0278	2.15075e-15	7.72643e-14
COL4A1	-1.02876	1.9452e-12	3.80945e-11
ELK3	-1.02909	5.82143e-13	1.26155e-11
NOD2	-1.02988	7.20651e-09	6.08811e-08
EFCAB4B	-1.03078	3.28774e-08	2.40313e-07
LAMC3	-1.03092	9.74298e-07	5.07098e-06
PCDH9	-1.03122	6.43742e-05	0.000222926
GALNTL6	-1.03153	0.000417781	0.00119735
CA6	-1.03163	0.00581369	0.0126167
LCN1	-1.03165	0.00249473	0.00592863
PPARGC1A	-1.03285	0.000140638	0.00045058
PMFBP1	-1.03335	4.88734e-08	3.42084e-07
HOMER1	-1.03366	9.62352e-18	5.69312e-16
TMX2-CTNND1	-1.03391	0.00132585	0.00338716
C3orf80	-1.034	6.26196e-09	5.35621e-08
TGM5	-1.03509	2.31804e-05	8.87173e-05
MUC2	-1.03515	0.00281876	0.00660817
PPAPDC1A	-1.0352	9.93927e-05	0.000330332
LOC139201	-1.03621	7.41882e-17	3.6974e-15
TTC29	-1.03655	0.0201824	0.0382584
DLX3	-1.03663	3.04957e-06	1.41201e-05
CAPN5	-1.03711	3.79885e-10	4.32181e-09
LOC339822	-1.03755	0.0184461	0.0353971
KIAA1045	-1.03848	1.37367e-05	5.5199e-05
SLURP1	-1.03864	0.00647678	0.0138851
ZNF788	-1.0388	1.39509e-06	6.99881e-06
ZFP91-CNTF	-1.0392	9.99769e-05	0.000331983
NKAIN1	-1.03989	1.32435e-06	6.68069e-06
HIST1H4H	-1.03997	1.52336e-07	9.56867e-07
MUSK	-1.04075	0.00120649	0.00311553
CST2	-1.04121	0.00208669	0.00505707
C8orf84	-1.04137	0.00012623	0.000408847
AKR1B15	-1.04137	1.07297e-05	4.39137e-05
LRP12	-1.04147	7.29862e-13	1.5478e-11
TGFA	-1.0425	7.87911e-13	1.65396e-11
DPY19L2P1	-1.04252	0.00574487	0.0124769
FSTL1	-1.04298	7.07544e-10	7.62661e-09
CAMSAP2	-1.04328	3.61579e-32	2.49556e-29
PRRG1	-1.04338	3.79663e-12	6.97356e-11
SPRR2D	-1.04375	0.000782991	0.00211046
PPP1R1C	-1.04396	5.49382e-07	3.03928e-06
FLJ23867	-1.04426	3.4947e-15	1.20782e-13
MYO9A	-1.04445	4.22165e-15	1.44156e-13
CLC	-1.04475	0.00831737	0.0173923
S100A12	-1.04647	0.000776484	0.0020954
LRRN4	-1.04716	0.000335295	0.000985377
POU3F1	-1.04741	4.1381e-05	0.000149578
CD248	-1.04764	4.40958e-08	3.12096e-07
ADAMTS2	-1.04792	1.73852e-07	1.08128e-06
BEND6	-1.0482	3.25943e-10	3.7628e-09
LOC100628307	-1.04858	0.00889417	0.0184695
G0S2	-1.04863	2.58102e-05	9.74235e-05
KRT34	-1.04968	0.000163389	0.000515495
TSC22D2	-1.05047	5.77615e-16	2.39631e-14
PSG7	-1.05162	0.0128785	0.0256893
CASKIN1	-1.05172	1.005e-05	4.14748e-05
LPAR3	-1.05191	7.80549e-10	8.29962e-09
ITGB6	-1.05245	3.34737e-06	1.53616e-05
ITGB1	-1.05293	6.59116e-16	2.69516e-14
SORCS2	-1.05313	2.41336e-06	1.1449e-05
DNER	-1.05337	0.00026122	0.000784072
ARHGAP32	-1.05422	4.31134e-16	1.83886e-14
SPNS2	-1.05469	4.42852e-07	2.49478e-06
ATP10D	-1.05478	4.78892e-17	2.49594e-15
ITGA5	-1.05488	3.21533e-10	3.71927e-09
EFNB2	-1.05507	4.07857e-14	1.13221e-12
GAL	-1.05589	0.00202093	0.0049113
GALNT3	-1.05673	1.02194e-17	5.98346e-16
KCNA7	-1.05715	0.000142703	0.00045617
POF1B	-1.05763	9.1162e-05	0.000305204
NTM	-1.05794	2.12811e-08	1.61674e-07
ARMCX2	-1.05861	5.13177e-08	3.57325e-07
NKPD1	-1.05868	2.58577e-06	1.21933e-05
NIPAL4	-1.05966	8.6009e-06	3.60033e-05
TXNRD1	-1.06036	1.83669e-08	1.41565e-07
PCDHGB3	-1.06063	1.11857e-06	5.74575e-06
C1orf68	-1.06106	0.00314983	0.00729367
MYLK3	-1.06149	0.000223539	0.000681751
ADAMTS14	-1.06151	1.78433e-09	1.74645e-08
PTH2R	-1.06273	0.0237327	0.0442026
DSG3	-1.06297	1.63429e-10	2.03847e-09
HOXA13	-1.06311	0.000421931	0.00120849
PCDHB15	-1.06374	7.88196e-09	6.59513e-08
CLTCL1	-1.0639	1.03571e-12	2.12134e-11
DEFB4B	-1.06431	0.0148848	0.0292685
LINC00473	-1.06453	0.00214713	0.00518644
ALDH3A1	-1.06613	0.00120337	0.00310996
TSPAN2	-1.06626	1.53122e-06	7.60303e-06
PCDHGB6	-1.06629	2.61259e-05	9.85006e-05
HEPH	-1.06729	1.19856e-08	9.6227e-08
WNT3	-1.06783	3.56225e-08	2.57813e-07
LRRC38	-1.06818	0.000841759	0.0022526
UNC5C	-1.0686	5.62888e-06	2.45271e-05
SLC13A2	-1.06903	0.00171348	0.00425121
[truncated: 1,332 more rows]
